# Supplementary material for: Modulation of RNA stability regulates gene expression in two opposite ways: through buffering of RNA levels upon global perturbations and by supporting adapted differential expression
Source: Nucleic Acids Res. 2022 Apr 7;50(8):4372–88. doi: 10.1093/nar/gkac208 (PMC9071389; doi:10.1093/nar/gkac208)
Supplement: gkac208_Supplemental_Files [file gkac208_supplemental_files.zip]

Archive with 2 entries (2 files):
- Combined_Supplementary_figures_V4.pdf
- Supplementary_Tables_1_to_5_v4.xlsx
