# Supplementary material for: Modulation of RNA stability regulates gene expression in two opposite ways: through buffering of RNA levels upon global perturbations and by supporting adapted differential expression
Source: Nucleic Acids Res. 2022 Apr 7;50(8):4372–88. doi: 10.1093/nar/gkac208 (PMC9071389; doi:10.1093/nar/gkac208)
Supplement: gkac208_Supplemental_Files [file gkac208_supplemental_files.zip › Supplementary_Tables_1_to_5_v4.xlsx]

## Sheet: Supplementary Table S1
Supplementary Table S1. Numbers of genes per chromosome, expressed in both sexes, with calculated half-lives for all samples. Expressed genes are defined as having a GeTMM value > 0.2 in the non-BrU treated RNA-seq samples from Kc167 and S2 cells.
Chromosome name	Kc167 cells	S2 cells	msl2 RNAi	mle RNAi	yfp RNAi	expressed in both sexes
2L	977	1015	1031	1056	981	1563
2R	1165	1132	1151	1204	1097	1786
3L	1098	1084	1094	1130	1055	1685
3R	1399	1354	1377	1440	1304	2104
4	45	48	48	47	48	69
A	4639	4585	4653	4830	4437	7138
X	986	915	892	989	923	1480

## Sheet: Supplementary Table S2
Supplementary Table S2. Differential RNA levels upon mle and msl2 RNAi as well as other dosage compensation partners compared to yfp RNAi calculated using DESeq2.
gene	mle RNAi log2FoldChange	mle RNAi pvalue	mle RNAi padj	msl2 RNAi log2FoldChange	msl2 RNAi pvalue	msl2 RNAi padj
mle	-2.01862	5.94784e-08	8.78e-05	0.790703	0.0324689	0.188054
msl-3	0.373109	0.0713909	1	0.278096	0.179694	0.498771
msl-2	-0.185753	0.756889	1	-2.05807	0.000625741	0.0116506
msl-1	0.276373	0.565758	1	0.65308	0.174601	0.490147
mof	0.189672	0.485098	1	-0.845764	0.00196567	0.0273038
lncRNA:roX2	1.68756	1.18017e-07	0.00013066	-3.93333	1.82572e-28	5.85814e-25
lncRNA:roX1	-0.578277	0.354584	1	0.300443	0.623977	0.844544

## Sheet: Supplementary Table S3
Supplementary Table S3. Calculated half-lives in hours for all genes and all samples.
flybase_gene_id	chromosome_name	gene_name	start_position	end_position	average_S2	average_Kc167	average_msl2	average_mle	average_yfp	sum_of_non_overlapping_exons	sum_of_non_overlapping_CDS	Mean.TL_polyA	RNAseq_TPMs	riboseq_TPMs	ribosome_density	HouseKeeping status
FBgn0000008	2R	a	22136968	22172834	NA	NA	NA	NA	NA	5414	3990	43	NA	NA	NA	Non HouseKeeping
FBgn0000014	3R	abd-A	16807214	16830049	NA	NA	NA	NA	NA	5477	1773	NA	NA	NA	NA	Non HouseKeeping
FBgn0000015	3R	Abd-B	16927212	16972236	NA	NA	NA	NA	NA	11791	1641	NA	NA	NA	NA	Non HouseKeeping
FBgn0000017	3L	Abl	16615866	16647882	6.63441	2.59387	5.45498	8.87488	8.23265	12819	5256	NA	28.6071	17.1632	0.599964	Non HouseKeeping
FBgn0000018	2L	abo	10973443	10975293	1.8825	0.97558	10.5952	5.53023	6.03033	1794	1620	54	34.2117	51.9793	1.51934	HouseKeeping
FBgn0000022	X	ac	370031	370947	NA	NA	NA	NA	NA	917	606	NA	NA	NA	NA	Non HouseKeeping
FBgn0000024	3R	Ace	13222951	13259517	NA	NA	NA	NA	NA	8473	2024	NA	NA	NA	NA	Non HouseKeeping
FBgn0000028	X	acj6	15350239	15379064	NA	NA	NA	NA	NA	4433	1191	NA	NA	NA	NA	Non HouseKeeping
FBgn0000032	3R	Acph-1	29991144	29993411	15.4627	3.5609	16	16	16	2024	1368	71.9	25.433	28.6407	1.12612	HouseKeeping
FBgn0000036	3R	nAChRalpha1	24393896	24457157	NA	1.12652	NA	NA	NA	11027	1794	NA	NA	NA	NA	Non HouseKeeping
FBgn0000037	2R	mAChR-A	24378630	24390294	NA	NA	NA	NA	NA	5425	2418	NA	NA	NA	NA	Non HouseKeeping
FBgn0000038	3L	nAChRbeta1	4429349	4435993	NA	NA	NA	NA	NA	2974	1697	NA	NA	NA	NA	Non HouseKeeping
FBgn0000039	3R	nAChRalpha2	24485428	24491147	NA	NA	NA	NA	NA	2387	1731	NA	NA	NA	NA	Non HouseKeeping
FBgn0000042	X	Act5C	5900861	5905399	16	16	16	16	16	2978	1131	56.1	10027.2	9301.47	0.927626	HouseKeeping
FBgn0000043	2R	Act42A	6013910	6015689	5.03096	9.54066	6.29707	7.70244	9.93819	1626	1131	NA	1052.11	1767.6	1.68005	HouseKeeping
FBgn0000044	2R	Act57B	20944021	20946431	NA	NA	NA	NA	NA	1724	1131	NA	NA	NA	NA	HouseKeeping
FBgn0000045	3L	Act79B	21985210	21987190	NA	NA	NA	NA	NA	1619	1131	NA	NA	NA	NA	Non HouseKeeping
FBgn0000046	3R	Act87E	13425983	13428375	16	NA	15.2985	16	16	1989	1131	NA	NA	NA	NA	Non HouseKeeping
FBgn0000047	3R	Act88F	15439969	15442177	NA	NA	NA	NA	NA	1595	1131	NA	NA	NA	NA	Non HouseKeeping
FBgn0000052	2L	Pfas	6041181	6046050	6.93096	12.5755	13.0165	12.1628	11.1499	4434	4065	56.8	49.6767	36.9605	0.744022	HouseKeeping
FBgn0000053	2L	Gart	7014623	7023898	7.93057	16	9.69283	9.75964	9.85172	4780	4066	67	23.1122	18.9226	0.818724	Non HouseKeeping
FBgn0000055	2L	Adh	14615552	14618902	NA	NA	NA	NA	NA	2254	771	NA	NA	NA	NA	NA
FBgn0000056	2L	Adhr	14615552	14618902	NA	NA	NA	NA	NA	2116	819	NA	NA	NA	NA	NA
FBgn0000057	2R	adp	18151704	18154060	5.25061	3.59909	13.1994	12.1982	9.63594	2291	1887	73	36.5516	11.3864	0.311515	HouseKeeping
FBgn0000061	2L	al	378112	387439	NA	NA	NA	NA	NA	1806	1227	NA	NA	NA	NA	Non HouseKeeping
FBgn0000063	3R	Mps1	17671271	17673828	1.49418	1.03894	NA	5.97872	NA	2141	2019	60.6	9.52549	13.1459	1.38008	Non HouseKeeping
FBgn0000064	3R	Ald1	26254069	26261591	16	16	16	16	16	3809	1278	57	270.736	147.602	0.545187	HouseKeeping
FBgn0000071	3R	Ama	6762593	6765261	NA	NA	NA	NA	NA	1946	1026	60.8	NA	NA	NA	Non HouseKeeping
FBgn0000075	2L	amd	19110154	19114110	NA	4.57426	NA	NA	NA	2224	1848	NA	NA	NA	NA	Non HouseKeeping
FBgn0000077	X	amx	9245915	9247336	3.14158	NA	8.06751	6.28356	7.64292	1422	855	61.2	16.3589	39.1731	2.3946	Non HouseKeeping
FBgn0000078	2R	Amy-d	17124764	17126369	NA	NA	16	16	16	1606	1485	NA	NA	NA	NA	NA
FBgn0000079	2R	Amy-p	17118636	17120303	NA	NA	16	16	16	1668	1485	NA	NA	NA	NA	NA
FBgn0000083	3R	AnxB9	21065241	21070917	7.05149	7.79587	3.65526	10.0049	12.1498	2073	1083	74.2	374.856	629.318	1.67882	HouseKeeping
FBgn0000084	X	AnxB10	20171445	20173514	15.7711	16	16	13.0758	16	1247	966	60.9	273.837	250.717	0.915568	HouseKeeping
FBgn0000092	X	CG2650	2692732	2693886	NA	NA	NA	NA	NA	1013	783	NA	NA	NA	NA	Non HouseKeeping
FBgn0000094	3R	Anp	30209948	30210382	NA	NA	NA	NA	NA	373	174	69.5	NA	NA	NA	Non HouseKeeping
FBgn0000097	2L	aop	2156484	2178754	3.39663	0.328472	7.03796	5.61898	5.66044	5454	2199	66.7	85.0725	68.5396	0.80566	Non HouseKeeping
FBgn0000100	3L	RpLP0	22075867	22077487	16	16	16	16	16	1328	954	NA	3202.49	956.195	0.298579	HouseKeeping
FBgn0000108	X	Appl	530501	579044	NA	5.92201	NA	NA	NA	6383	2691	NA	NA	NA	NA	Non HouseKeeping
FBgn0000109	3L	Aprt	1883795	1885019	7.67329	7.83961	14.7942	9.64398	14.441	1021	549	68.8	30.8909	69.9282	2.26372	HouseKeeping
FBgn0000114	2L	bru1	12175004	12313438	NA	NA	NA	NA	NA	7791	2564	NA	NA	NA	NA	Non HouseKeeping
FBgn0000115	3L	Arl1	15983135	15984362	5.3617	5.83963	9.65109	7.94137	8.73932	863	543	56.8	84.8422	108.524	1.27913	HouseKeeping
FBgn0000116	3L	Argk	9048781	9066027	11.246	16	16	15.5627	13.6897	3504	1796	NA	373.133	386.96	1.03706	HouseKeeping
FBgn0000117	X	arm	1891401	1900646	8.01879	16	11.8557	12.0607	13.4653	3564	2532	73.1	373.425	360.21	0.964611	HouseKeeping
FBgn0000119	2R	arr	13453640	13483229	NA	0.320326	8.92802	6.05956	6.31162	6024	5037	61.6	10.4305	9.12723	0.875056	HouseKeeping
FBgn0000120	2L	Arr1	18078269	18081307	NA	NA	NA	NA	NA	2476	1162	NA	NA	NA	NA	Non HouseKeeping
FBgn0000121	3L	Arr2	8647261	8648936	NA	NA	NA	NA	NA	1547	1206	NA	NA	NA	NA	Non HouseKeeping
FBgn0000137	X	ase	460747	463176	NA	NA	NA	NA	NA	2430	1461	NA	NA	NA	NA	Non HouseKeeping
FBgn0000139	3R	ash2	24650125	24653376	5.35924	5.29524	14.19	9.07855	10.7863	2235	1699	67	39.7729	49.7483	1.25081	HouseKeeping
FBgn0000140	3R	asp	24753849	24760513	7.52154	1.884	NA	NA	NA	6338	5865	66.1	27.9171	19.6371	0.703408	Non HouseKeeping
FBgn0000146	2L	aub	10997819	11001476	6.38839	16	9.15742	11.9299	11.8486	3015	2601	80.8	50.0108	123.364	2.46675	Non HouseKeeping
FBgn0000147	3R	aurA	11963124	11964826	1.32635	1.84463	8.59285	6.70167	5.61251	1577	1236	61.7	51.5596	85.1283	1.65106	Non HouseKeeping
FBgn0000150	3R	awd	31745172	31746077	16	16	16	16	16	727	507	42.1	3541.03	2637.15	0.74474	HouseKeeping
FBgn0000152	X	Axs	16680089	16683895	6.41701	NA	NA	12.3169	11.2359	2575	1941	80.2	16.799	7.40686	0.44091	Non HouseKeeping
FBgn0000153	2L	b	13821248	13823979	NA	NA	NA	NA	NA	2135	1728	NA	NA	NA	NA	Non HouseKeeping
FBgn0000157	2R	Dll	24814822	24835667	NA	NA	NA	NA	NA	3309	1063	NA	NA	NA	NA	Non HouseKeeping
FBgn0000158	3R	bam	25243039	25245109	NA	4.51791	NA	NA	NA	1946	1329	NA	NA	NA	NA	Non HouseKeeping
FBgn0000163	X	baz	17160006	17200728	NA	1.65771	3.83227	NA	NA	10881	4683	NA	11.8723	9.5473	0.804168	Non HouseKeeping
FBgn0000166	3R	bcd	6755842	6759466	NA	NA	NA	NA	NA	2536	1485	NA	NA	NA	NA	Non HouseKeeping
FBgn0000173	X	ben	13996345	13999805	7.04629	16	8.30729	8.61412	10.2169	2072	456	53.7	292.735	529.391	1.80843	HouseKeeping
FBgn0000179	X	bi	4412856	4485647	NA	NA	NA	NA	NA	6095	3081	NA	NA	NA	NA	Non HouseKeeping
FBgn0000180	2L	bib	9984645	9995538	NA	NA	NA	NA	NA	3276	2214	NA	NA	NA	NA	Non HouseKeeping
FBgn0000181	2R	bic	12870249	12871794	16	16	16	16	16	1546	510	57.9	1842.98	1326.46	0.719738	HouseKeeping
FBgn0000182	2L	BicC	16042047	16048757	NA	NA	NA	NA	NA	4547	2718	NA	NA	NA	NA	Non HouseKeeping
FBgn0000183	2L	BicD	17459605	17473215	3.52841	2.44835	7.47562	7.18115	7.42218	5498	2431	42.6	48.0781	24.4355	0.508246	Non HouseKeeping
FBgn0000206	3R	boss	25961994	25966948	NA	NA	NA	NA	NA	3013	2691	NA	NA	NA	NA	Non HouseKeeping
FBgn0000212	3L	brm	15970082	15982869	4.05162	3.04769	7.83873	6.23204	6.01254	5597	5001	58	82.2789	56.4213	0.685732	HouseKeeping
FBgn0000216	3L	Brd	14972667	14973198	NA	NA	NA	NA	NA	532	246	NA	NA	NA	NA	Non HouseKeeping
FBgn0000221	X	brn	4104342	4105791	6.28423	10.338	16	10.769	12.4835	1450	978	48.4	9.38537	13.7309	1.46301	Non HouseKeeping
FBgn0000227	2L	Bsg25A	4683052	4684461	NA	NA	NA	NA	NA	1352	1092	NA	NA	NA	NA	Non HouseKeeping
FBgn0000228	2L	Bsg25D	5271728	5278548	2.36607	NA	5.4974	5.80149	5.75966	4953	3440	76.3	13.7734	7.66966	0.556845	Non HouseKeeping
FBgn0000229	2L	bsk	10247502	10250501	5.99581	4.78694	11.2355	9.52602	11.9046	2018	1119	63	62.2629	113.089	1.81632	HouseKeeping
FBgn0000233	X	btd	9694186	9697558	NA	NA	NA	NA	NA	2934	1935	NA	NA	NA	NA	Non HouseKeeping
FBgn0000239	2L	bur	21174182	21179683	3.50433	2.26546	7.50035	6.64191	6.64409	3116	2052	54.8	79.6646	96.6239	1.21288	HouseKeeping
FBgn0000241	2R	bw	23527805	23538499	NA	NA	NA	NA	NA	2738	2029	NA	NA	NA	NA	Non HouseKeeping
FBgn0000244	3R	by	9528238	9533011	NA	1.0734	NA	NA	NA	4774	2163	NA	18.7526	23.2268	1.23859	HouseKeeping
FBgn0000246	3R	c(3)G	15789473	15792579	NA	5.62765	NA	NA	NA	2629	2235	NA	NA	NA	NA	Non HouseKeeping
FBgn0000247	3R	ca	29806811	29815047	3.8221	1.94189	7.21895	7.64089	7.27492	7026	5886	60.8	32.0354	18.8155	0.587334	HouseKeeping
FBgn0000250	2L	cact	16313036	16326207	3.27848	3.57993	7.56731	4.23337	6.43059	3324	1521	68.7	36.496	40.0937	1.09858	HouseKeeping
FBgn0000251	2L	cad	20770731	20783135	1.71748	NA	NA	NA	NA	2570	1338	NA	NA	NA	NA	Non HouseKeeping
FBgn0000253	2R	Cam	12259398	12278809	4.17056	16	16	16	3.70717	5812	453	49.4	906.021	1305.04	1.44041	HouseKeeping
FBgn0000256	2L	capu	3872646	3902860	5.38585	NA	3.63945	8.46782	7.71601	6240	4808	67.3	27.1999	11.5335	0.424026	Non HouseKeeping
FBgn0000257	X	car	19566019	19569401	3.76545	3.22235	10.9069	9.761	7.81478	3205	1920	58.5	20.8528	12.0958	0.580055	Non HouseKeeping
FBgn0000259	X	CkIIbeta	11792533	11801587	6.89405	16	8.19499	8.17493	9.29117	5705	909	49	98.8622	228.723	2.31356	HouseKeeping
FBgn0000261	3L	Cat	18822604	18828188	5.58695	7.83235	7.97689	9.72071	11.6839	1993	1521	53.4	184.951	368.01	1.98977	HouseKeeping
FBgn0000273	2L	Pka-C1	9682315	9699297	3.79332	4.57163	7.38782	10.0369	10.9572	5725	1062	NA	54.8215	70.0672	1.2781	Non HouseKeeping
FBgn0000274	3R	Pka-C2	30695537	30697138	NA	NA	NA	NA	NA	1349	1065	NA	NA	NA	NA	Non HouseKeeping
FBgn0000276	3R	CecA1	30210874	30211273	6.26632	NA	3.64873	12.899	11.8739	339	192	72.6	NA	NA	NA	NA
FBgn0000277	3R	CecA2	30212156	30212568	10.6964	NA	5.11774	16	13.6831	355	192	54.1	NA	NA	NA	NA
FBgn0000278	3R	CecB	30213315	30213797	2.99677	NA	2.91023	6.45396	7.36014	425	192	68.1	NA	NA	NA	Non HouseKeeping
FBgn0000279	3R	CecC	30216484	30216938	3.73879	NA	NA	NA	NA	386	192	126.1	NA	NA	NA	Non HouseKeeping
FBgn0000280	3R	Cec-Psi1	30211527	30211753	NA	NA	NA	NA	NA	166	NA	NA	NA	NA	NA	NA
FBgn0000281	3R	Cec2	30212903	30213142	NA	NA	NA	NA	NA	201	NA	NA	NA	NA	NA	NA
FBgn0000283	3R	Cp190	15270432	15275241	4.68567	2.92779	6.55125	7.10585	6.07219	4293	3291	72.2	98.9728	63.7032	0.643643	HouseKeeping
FBgn0000286	2L	Cf2	4876891	4883107	3.7656	2.96369	5.33309	7.41552	8.59455	4315	1698	59.6	11.5837	11.1651	0.963865	NA
FBgn0000287	2L	salr	11358873	11373636	NA	NA	NA	NA	NA	5536	3804	NA	NA	NA	NA	Non HouseKeeping
FBgn0000289	2R	cg	14173693	14182838	4.53865	2.89516	5.20578	6.00283	5.3487	5429	2556	76.1	90.3251	67.8672	0.751365	Non HouseKeeping
FBgn0000299	2L	Col4a1	5029609	5037279	16	16	16	16	16	6165	5340	72.9	12.6871	6.98215	0.550336	Non HouseKeeping
FBgn0000303	3R	ChAT	18705501	18732344	NA	NA	NA	NA	NA	4011	2166	NA	NA	NA	NA	Non HouseKeeping
FBgn0000307	2L	chif	16342430	16352628	3.85411	0.592965	4.59364	6.65611	6.65823	7747	5196	57.2	13.3583	5.59457	0.418808	Non HouseKeeping
FBgn0000308	2L	chic	5972115	5981018	10.9863	16	10.3376	14.6882	16	2632	381	57.7	1427.83	2285.2	1.60047	HouseKeeping
FBgn0000316	X	cin	255674	258469	6.03429	12.4884	6.5161	6.5897	6.9963	2110	1806	78	34.4638	55.1988	1.60165	NA
FBgn0000317	2L	ck	15044963	15057862	5.93594	16	7.41732	8.62575	9.44066	7404	6504	61.4	23.1717	12.0967	0.522047	Non HouseKeeping
FBgn0000318	2L	cl	5520135	5521382	10.6082	16	11.5018	10.519	12.6816	716	381	59.8	117.934	201.525	1.7088	HouseKeeping
FBgn0000319	X	Chc	15827986	15835490	7.00799	16	10.7204	11.3254	11.9215	6008	5037	60.8	444.466	641.447	1.44319	HouseKeeping
FBgn0000320	2L	eya	6527447	6546976	NA	NA	NA	NA	NA	3690	2355	NA	NA	NA	NA	Non HouseKeeping
FBgn0000326	2R	clt	21617061	21619079	4.01548	11.6049	7.44183	6.6055	8.34388	1844	1689	58.2	30.485	47.4238	1.55564	Non HouseKeeping
FBgn0000330	X	cm	7009006	7011145	3.91813	4.07652	7.23941	6.5934	6.82168	1774	1248	80.5	35.3034	51.7758	1.46659	HouseKeeping
FBgn0000337	2R	cn	7782797	7785067	NA	NA	NA	NA	NA	1790	1344	NA	NA	NA	NA	Non HouseKeeping
FBgn0000339	2L	cni	16309292	16310726	8.11285	16	9.98932	9.29395	10.3439	1182	435	61.3	49.6374	325.415	6.55584	HouseKeeping
FBgn0000346	X	comt	13259021	13262488	2.26156	2.71091	NA	NA	NA	3087	2238	NA	NA	NA	NA	Non HouseKeeping
FBgn0000351	2L	cort	6674682	6676635	NA	NA	NA	NA	NA	1655	1452	NA	NA	NA	NA	Non HouseKeeping
FBgn0000352	2R	cos	7382176	7387115	2.61514	2.58342	7.61617	9.11072	8.45008	4763	3606	59.3	32.1211	12.1359	0.377817	Non HouseKeeping
FBgn0000355	3L	Cp15	8728481	8729066	NA	NA	NA	NA	NA	515	348	NA	NA	NA	NA	Non HouseKeeping
FBgn0000356	3L	Cp16	8731944	8732599	NA	NA	NA	NA	NA	522	417	171.4	NA	NA	NA	Non HouseKeeping
FBgn0000357	3L	Cp18	8726791	8727613	NA	NA	NA	NA	NA	649	519	NA	NA	NA	NA	Non HouseKeeping
FBgn0000358	3L	Cp19	8729865	8730604	NA	NA	NA	NA	NA	651	522	NA	NA	NA	NA	Non HouseKeeping
FBgn0000359	X	Cp36	8479319	8480523	NA	NA	NA	NA	NA	1116	855	NA	NA	NA	NA	Non HouseKeeping
FBgn0000360	X	Cp38	8481837	8483311	NA	NA	NA	NA	NA	1249	921	NA	NA	NA	NA	Non HouseKeeping
FBgn0000370	2L	crc	21310866	21319527	12.9779	16	10.9482	11.5472	12.3659	3423	1177	71.6	586.525	135.167	0.230454	HouseKeeping
FBgn0000376	X	crm	2734248	2738773	3.43504	0.645343	5.70161	7.76696	7.30324	3886	2949	68.7	13.5766	7.17874	0.528758	Non HouseKeeping
FBgn0000377	X	crn	2247594	2249983	3.36773	2.32117	10.6038	7.90298	8.08759	2332	2109	NA	79.3767	71.6143	0.902207	HouseKeeping
FBgn0000382	X	csw	2094234	2115701	NA	0.811026	NA	NA	NA	8732	3408	53.6	33.5	24.1985	0.722345	HouseKeeping
FBgn0000384	2L	cta	22981816	22992951	3.20597	1.74441	5.99169	6.75013	6.21755	2764	1374	89.1	22.6498	15.6376	0.690409	HouseKeeping
FBgn0000392	2L	cup	6663664	6674780	NA	NA	NA	NA	NA	4306	3354	59	8.2101	11.4933	1.3999	HouseKeeping
FBgn0000394	X	cv	5690002	5693084	13.3722	4.61297	14.003	14.7484	16	2053	774	80.1	106.618	110.631	1.03763	HouseKeeping
FBgn0000395	2R	cv-2	21355015	21379464	2.94228	3.55967	8.27904	7.93213	9.02294	4329	2256	NA	11.6635	2.8712	0.24617	Non HouseKeeping
FBgn0000404	3L	CycA	11826719	11833578	4.99909	10.5456	9.01341	8.79137	8.74047	2919	1476	81.4	91.3269	153.062	1.67598	Non HouseKeeping
FBgn0000405	2R	CycB	22803521	22806948	2.42479	2.86561	8.52582	6.56447	5.87499	3047	1611	66.7	157.363	273.116	1.73558	Non HouseKeeping
FBgn0000406	2L	Cyt-b5-r	16788774	16790721	NA	NA	NA	11.621	5.20545	1557	1311	NA	NA	NA	NA	Non HouseKeeping
FBgn0000411	3L	D	14175610	14178620	NA	NA	NA	NA	NA	2935	1149	NA	NA	NA	NA	Non HouseKeeping
FBgn0000412	3R	D1	9238083	9240654	13.6142	16	16	16	16	1877	1068	57.9	295.895	236.683	0.799888	HouseKeeping
FBgn0000414	3L	Dab	16712126	16724575	4.93438	6.6263	5.26069	7.65216	9.02863	9270	7120	54.7	17.68	6.54576	0.370234	Non HouseKeeping
FBgn0000416	3R	Sap-r	30883464	30889062	16	16	16	16	16	3527	2862	68	1312.46	2289.14	1.74416	HouseKeeping
FBgn0000422	2L	Ddc	19116483	19120306	NA	NA	NA	NA	NA	2797	1533	NA	NA	NA	NA	Non HouseKeeping
FBgn0000426	2R	SmF	12183844	12184310	16	16	16	16	16	467	267	55.8	326.426	479.283	1.46827	HouseKeeping
FBgn0000427	X	37226	7867161	7873222	NA	NA	NA	NA	NA	5748	5457	NA	NA	NA	NA	Non HouseKeeping
FBgn0000439	3R	Dfd	6791836	6802428	NA	NA	NA	NA	NA	2739	1761	NA	NA	NA	NA	Non HouseKeeping
FBgn0000442	2L	Pkg21D	786153	790798	NA	NA	NA	NA	NA	2583	2307	NA	NA	NA	NA	Non HouseKeeping
FBgn0000447	3R	Dhod	8651391	8652916	6.71981	16	12.9029	13.5565	14.9487	1472	1218	NA	96.533	87.2943	0.904295	HouseKeeping
FBgn0000448	2R	Hr3	10203995	10237348	NA	NA	NA	NA	NA	10465	2921	NA	NA	NA	NA	Non HouseKeeping
FBgn0000449	3L	dib	4062292	4064551	NA	NA	NA	NA	NA	1975	1470	NA	NA	NA	NA	Non HouseKeeping
FBgn0000451	3L	ect	10190276	10201837	NA	NA	NA	NA	NA	3741	1868	NA	NA	NA	NA	Non HouseKeeping
FBgn0000454	3R	Dip-B	13782288	13785676	10.0368	16	14.6234	13.0868	14.9183	2102	1527	58.1	165.333	211.372	1.27846	HouseKeeping
FBgn0000455	3R	Dip-C	12411809	12413759	4.98892	4.37379	9.62938	7.34249	7.97464	1951	1476	65	36.9572	41.209	1.11505	HouseKeeping
FBgn0000459	X	disco	16210598	16216750	NA	NA	NA	NA	NA	3247	1707	NA	NA	NA	NA	Non HouseKeeping
FBgn0000463	3R	Dl	19302731	19326217	NA	NA	NA	NA	NA	5278	2502	NA	NA	NA	NA	Non HouseKeeping
FBgn0000464	2L	Lar	19586623	19732069	NA	NA	NA	NA	NA	10337	6160	11.1	9.09658	7.848	0.862741	Non HouseKeeping
FBgn0000473	2R	Cyp6a2	6779749	6781491	NA	16	NA	NA	NA	1674	1521	NA	NA	NA	NA	Non HouseKeeping
FBgn0000477	3R	DNaseII	18019375	18021161	NA	NA	NA	NA	NA	1228	1101	NA	NA	NA	NA	Non HouseKeeping
FBgn0000479	X	dnc	3176440	3343767	NA	3.29709	NA	NA	NA	16683	5915	NA	NA	NA	NA	Non HouseKeeping
FBgn0000482	X	dor	1665052	1668451	3.51274	2.03478	7.509	6.50384	7.14234	3161	3009	NA	23.8228	24.257	1.01823	Non HouseKeeping
FBgn0000489	3L	Pka-C3	15925805	15954797	NA	NA	NA	NA	NA	3091	1752	76.6	NA	NA	NA	Non HouseKeeping
FBgn0000490	2L	dpp	2428372	2459823	3.20309	NA	NA	NA	NA	5214	1767	NA	NA	NA	NA	Non HouseKeeping
FBgn0000492	3R	Dr	29556386	29565244	NA	NA	NA	NA	NA	2552	1548	NA	NA	NA	NA	Non HouseKeeping
FBgn0000499	X	dsh	11355881	11358724	2.8858	3.46329	6.09204	4.3271	4.66735	2844	1872	52.7	39.7864	30.8039	0.774231	HouseKeeping
FBgn0000500	3R	Dsk	4189692	4190260	NA	NA	NA	NA	NA	569	426	NA	NA	NA	NA	Non HouseKeeping
FBgn0000504	3R	dsx	7924323	7967408	NA	NA	NA	NA	NA	9053	1811	NA	NA	NA	NA	Non HouseKeeping
FBgn0000520	X	dwg	2727698	2730042	1.55483	NA	4.23525	3.53078	3.74001	2002	1779	NA	17.1495	6.83806	0.398733	Non HouseKeeping
FBgn0000524	X	dx	6533999	6538575	3.00505	1.80302	4.84902	5.57182	5.46047	3828	2217	NA	25.4328	9.26394	0.364251	Non HouseKeeping
FBgn0000527	3R	e	21229839	21237177	NA	1.91861	NA	NA	NA	3142	2640	NA	NA	NA	NA	Non HouseKeeping
FBgn0000529	2L	bsh	19765776	19769067	NA	NA	NA	NA	NA	2012	1290	NA	NA	NA	NA	Non HouseKeeping
FBgn0000533	3R	ea	15328729	15330408	NA	NA	NA	NA	NA	1527	1179	NA	NA	NA	NA	Non HouseKeeping
FBgn0000535	X	eag	14955477	15009989	NA	NA	NA	NA	NA	10636	3849	NA	NA	NA	NA	Non HouseKeeping
FBgn0000536	X	eas	16278328	16285618	3.41212	1.38956	8.91891	6.3099	6.75012	4627	1581	74.2	43.7366	64.6533	1.47824	HouseKeeping
FBgn0000541	3L	E(bx)	233926	246912	3.7243	1.99868	3.02828	5.1411	6.58388	10072	8328	33.5	48.9364	49.9112	1.01992	HouseKeeping
FBgn0000542	X	ec	3811698	3857621	NA	NA	NA	NA	NA	8400	5847	82.9	159.571	44.1777	0.276853	Non HouseKeeping
FBgn0000543	3L	ecd	2263581	2265857	2.08933	2.28641	6.2712	3.97047	4.85756	2204	2055	65.2	60.7034	64.8088	1.06763	HouseKeeping
FBgn0000546	2R	EcR	6087873	6169087	NA	0.569247	NA	NA	NA	9934	3281	NA	19.743	15.4086	0.780457	Non HouseKeeping
FBgn0000547	2L	ed	4031377	4115749	NA	5.62016	NA	NA	NA	6425	4028	NA	NA	NA	NA	Non HouseKeeping
FBgn0000551	3L	Edg78E	21296763	21297803	NA	NA	NA	NA	NA	967	369	NA	NA	NA	NA	Non HouseKeeping
FBgn0000552	3R	Edg84A	6684445	6685157	NA	NA	NA	NA	NA	652	567	NA	NA	NA	NA	Non HouseKeeping
FBgn0000557	3R	eEF1alpha2	31738468	31743306	NA	NA	NA	NA	NA	2656	1389	NA	NA	NA	NA	Non HouseKeeping
FBgn0000559	2L	eEF2	21677913	21682164	16	16	16	16	16	3056	2535	NA	4056.51	2892.85	0.71314	HouseKeeping
FBgn0000560	3L	eg	21808703	21817600	NA	NA	NA	NA	NA	2033	1146	NA	NA	NA	NA	Non HouseKeeping
FBgn0000562	2R	egl	23734904	23746829	5.92255	5.07632	10.2048	10.3911	9.56599	4515	3015	74	32.9956	29.0296	0.879802	HouseKeeping
FBgn0000564	3R	Eh	17446642	17448858	NA	NA	NA	NA	NA	704	294	NA	NA	NA	NA	Non HouseKeeping
FBgn0000565	3L	Eip71CD	15511052	15513202	4.99886	3.68157	8.72264	9.3692	5.31468	1354	868	NA	103.431	229.334	2.21726	Non HouseKeeping
FBgn0000566	2R	Eip55E	18627918	18629395	16	16	16	16	16	1478	1182	72.6	100.582	201.96	2.0079	HouseKeeping
FBgn0000567	3L	Eip74EF	17558672	17619325	NA	2.7479	NA	NA	NA	9332	3646	38.7	15.9443	9.31623	0.584298	Non HouseKeeping
FBgn0000568	3L	Eip75B	17950953	18064696	6.57401	0.498726	16	5.62889	1.84372	13451	6363	63.9	32.0107	19.3665	0.605001	HouseKeeping
FBgn0000575	3L	emc	749400	753492	NA	5.18543	NA	NA	1.54397	2049	600	60.6	282.652	232.503	0.822576	HouseKeeping
FBgn0000576	3R	ems	13901853	13904620	NA	NA	NA	NA	NA	2478	1485	NA	NA	NA	NA	Non HouseKeeping
FBgn0000577	2R	en	11524006	11528210	NA	NA	NA	NA	NA	2792	1659	NA	NA	NA	NA	Non HouseKeeping
FBgn0000578	2R	ena	19141632	19163705	7.9151	6.4516	4.93184	10.7285	8.46273	6075	2963	60.1	131.997	99.7076	0.755376	HouseKeeping
FBgn0000579	2L	Eno	1724768	1729636	9.07821	16	16	13.0761	12.4353	3718	1503	NA	322.801	294.949	0.913718	HouseKeeping
FBgn0000581	2R	E(Pc)	11452043	11465270	3.88226	1.9123	3.78797	5.21338	5.47266	10946	6329	60.5	51.6165	13.0053	0.25196	Non HouseKeeping
FBgn0000588	2L	esc	11827204	11829405	1.15692	0.856039	5.50078	4.90795	5.35454	1704	1278	59	34.4063	25.4656	0.740144	Non HouseKeeping
FBgn0000591	3R	E(spl)m8-HLH	26040240	26041008	NA	NA	NA	NA	NA	769	540	NA	NA	NA	NA	Non HouseKeeping
FBgn0000592	3L	Est-6	12188818	12190705	NA	NA	NA	NA	NA	1837	1635	NA	NA	NA	NA	Non HouseKeeping
FBgn0000594	3L	Est-P	12190733	12192528	NA	NA	NA	NA	NA	1740	1635	NA	NA	NA	NA	Non HouseKeeping
FBgn0000606	2R	eve	9979319	9980795	NA	NA	NA	NA	NA	1406	1131	NA	NA	NA	NA	Non HouseKeeping
FBgn0000611	X	exd	15992468	15996509	4.45994	4.22831	7.64779	6.9383	7.87964	3302	1131	75.9	68.5586	115.242	1.68092	HouseKeeping
FBgn0000615	2R	exu	20667427	20671083	3.9892	4.82428	NA	NA	NA	3290	1599	45.5	8.36457	10.1767	1.21664	Non HouseKeeping
FBgn0000617	X	e(y)1	17842161	17843348	5.14658	5.50938	9.80342	6.50615	7.64761	1124	837	57.7	46.8945	50.0194	1.06664	HouseKeeping
FBgn0000618	X	e(y)2	11576118	11576620	NA	16	NA	NA	NA	503	306	47.2	61.1355	84.1559	1.37655	HouseKeeping
FBgn0000625	3L	eyg	12462537	12468021	NA	NA	NA	NA	NA	3148	2013	NA	NA	NA	NA	Non HouseKeeping
FBgn0000629	3L	E(z)	10634575	10638130	2.66665	2.03072	9.43352	6.31828	7.2879	2665	2298	69.2	31.4979	37.7434	1.19828	HouseKeeping
FBgn0000633	2R	CG17716	13623044	13749367	NA	16	NA	NA	NA	5978	2469	NA	NA	NA	NA	Non HouseKeeping
FBgn0000635	X	Fas2	4132887	4206093	NA	8.02112	NA	NA	NA	7306	3131	NA	NA	NA	NA	HouseKeeping
FBgn0000636	2L	Fas3	18320102	18393441	NA	NA	NA	NA	NA	6612	2574	NA	NA	NA	NA	Non HouseKeeping
FBgn0000639	3L	Fbp1	14094589	14098053	NA	NA	NA	NA	NA	3465	3090	NA	NA	NA	NA	Non HouseKeeping
FBgn0000640	2L	Fbp2	9426784	9427917	NA	NA	NA	NA	NA	1074	771	NA	NA	NA	NA	Non HouseKeeping
FBgn0000644	X	Fcp3C	3173376	3174474	NA	NA	NA	NA	NA	963	849	NA	NA	NA	NA	Non HouseKeeping
FBgn0000658	2R	fj	18232761	18236311	NA	NA	NA	NA	NA	3551	1752	NA	NA	NA	NA	Non HouseKeeping
FBgn0000659	3R	fkh	28580976	28585264	NA	NA	NA	NA	NA	4289	2079	NA	NA	NA	NA	Non HouseKeeping
FBgn0000662	2R	fl(2)d	13819624	13824553	2.09915	1.15653	5.93911	4.94365	5.81867	2977	1611	43	87.2552	68.3527	0.783365	HouseKeeping
FBgn0000667	X	Actn	2023822	2042311	10.1358	10.5023	NA	14.0773	12.3164	5272	2846	61.5	82.8106	34.1951	0.412932	HouseKeeping
FBgn0000709	X	fliI	21339741	21345088	3.69283	2.35006	7.1378	5.7991	6.13223	4827	3771	51.6	28.583	14.0767	0.492486	HouseKeeping
FBgn0000711	X	flw	10385960	10409817	6.54687	11.2443	7.89758	10.2877	10.5437	4276	1413	NA	25.3036	37.5678	1.48468	HouseKeeping
FBgn0000715	2R	FMRFa	9906294	9910457	NA	NA	NA	NA	NA	1427	1044	NA	NA	NA	NA	Non HouseKeeping
FBgn0000719	X	fog	22824317	22855194	7.43222	0.513013	16	16	16	6564	2193	NA	29.0197	53.4544	1.842	Non HouseKeeping
FBgn0000721	2L	for	3622074	3656953	4.7454	5.93934	5.3744	5.20928	5.5983	6929	4489	72.2	18.5196	12.7754	0.689832	HouseKeeping
FBgn0000723	3R	FER	9367603	9394546	3.66553	2.51659	6.43022	5.66819	6.17427	5437	4107	70.3	22.8177	14.0022	0.613654	Non HouseKeeping
FBgn0000808	X	gd	11985154	11987764	NA	NA	NA	NA	NA	2261	1614	NA	NA	NA	NA	Non HouseKeeping
FBgn0000810	X	fs(1)K10	2242138	2246041	3.18192	4.48224	NA	NA	NA	3052	1392	NA	16.5793	19.0673	1.15007	Non HouseKeeping
FBgn0000826	X	png	1356488	1357601	8.60833	16	NA	NA	NA	1114	876	52.6	31.3348	20.7402	0.661889	Non HouseKeeping
FBgn0000927	X	fs(1)Ya	2724286	2726577	NA	NA	NA	NA	NA	2235	2091	NA	NA	NA	NA	Non HouseKeeping
FBgn0000928	X	fs(1)Yb	2720468	2724158	4.61289	6.26521	NA	8.39815	NA	3502	3129	78.1	16.5393	16.46	0.995206	Non HouseKeeping
FBgn0000964	2L	tj	19464267	19467758	NA	NA	NA	NA	NA	3492	1668	NA	NA	NA	NA	Non HouseKeeping
FBgn0000996	2R	dup	15376619	15380988	1.69449	1.04784	7.40937	4.9554	5.79638	3138	2232	66.4	51.973	58.4661	1.12493	Non HouseKeeping
FBgn0001075	2L	ft	4198404	4221796	NA	NA	NA	NA	NA	16852	15444	NA	NA	NA	NA	Non HouseKeeping
FBgn0001077	3R	ftz	6864324	6866244	NA	NA	NA	NA	NA	1774	1233	NA	NA	NA	NA	Non HouseKeeping
FBgn0001078	3L	ftz-f1	18750607	18801309	NA	2.21261	6.7141	NA	NA	8581	3757	74.6	28.8291	20.8573	0.723482	Non HouseKeeping
FBgn0001079	X	fu	18657755	18661204	NA	0.518158	NA	NA	NA	3251	2418	66.5	14.2804	10.5193	0.736624	Non HouseKeeping
FBgn0001083	X	fw	11992915	12003914	NA	NA	NA	NA	NA	4698	3525	NA	NA	NA	NA	Non HouseKeeping
FBgn0001084	2L	fy	8401476	8403280	NA	NA	NA	NA	NA	1688	1251	63.8	NA	NA	NA	Non HouseKeeping
FBgn0001085	3L	fz	14274343	14368639	NA	NA	NA	NA	NA	3817	1839	NA	NA	NA	NA	Non HouseKeeping
FBgn0001086	2L	fzy	16310956	16313097	4.09381	6.03926	10.6331	6.45985	7.86399	1996	1581	72.6	70.6643	108.422	1.53432	Non HouseKeeping
FBgn0001087	X	g	13727204	13736278	4.76877	7.55709	8.086	8.82996	8.71644	4404	3179	70.5	30.8259	26.4883	0.859288	Non HouseKeeping
FBgn0001089	2L	Gal	6003574	6006827	NA	NA	NA	NA	NA	2345	2019	NA	NA	NA	NA	Non HouseKeeping
FBgn0001090	X	bnb	18794246	18797687	NA	NA	NA	NA	NA	2726	1329	NA	NA	NA	NA	Non HouseKeeping
FBgn0001091	2R	Gapdh1	7791901	7793380	11.9392	16	16	10.7681	11.3413	1480	999	61.6	358.773	355.191	0.990018	HouseKeeping
FBgn0001092	X	Gapdh2	15868145	15869661	10.315	16	16	13.42	16	1443	999	56.9	593.9	931.152	1.56786	HouseKeeping
FBgn0001098	3R	Gdh	23935958	23943101	16	16	15.3948	16	16	2343	1689	61.1	34.6256	23.1974	0.669951	HouseKeeping
FBgn0001099	3L	gdl	15509445	15511047	NA	NA	NA	NA	NA	1175	585	NA	8.51765	14.0432	1.64872	NA
FBgn0001104	3L	Galphai	6972750	6980044	5.45204	3.52764	10.1562	9.37408	8.38722	2067	1068	68.7	309.319	324.256	1.04829	HouseKeeping
FBgn0001105	X	Gbeta13F	15860115	15866175	7.0788	16	10.5978	11.88	16	5605	1023	65.3	369.753	633.179	1.71244	HouseKeeping
FBgn0001108	3L	DCTN1-p150	13929387	13934656	3.99792	2.67178	8.17287	6.83409	7.05904	4550	3798	48.3	36.3666	21.2977	0.585639	HouseKeeping
FBgn0001112	3R	Gld	7252063	7265703	NA	NA	NA	NA	NA	2899	1878	NA	NA	NA	NA	Non HouseKeeping
FBgn0001114	2L	Glt	8672698	8676804	16	16	16	16	16	3373	3081	76.7	396.97	518.825	1.30696	Non HouseKeeping
FBgn0001120	3L	gnu	14802380	14803360	NA	NA	NA	NA	NA	923	723	NA	NA	NA	NA	Non HouseKeeping
FBgn0001122	2R	Galphao	10437985	10465701	5.51738	16	7.32036	9.78398	12.5924	6415	1183	NA	17.2915	37.126	2.14707	HouseKeeping
FBgn0001123	2R	Galphas	23942538	23946936	5.82534	6.17271	7.95275	9.95631	9.34494	2112	1158	81.4	85.4553	206.691	2.41871	HouseKeeping
FBgn0001124	2R	Got1	16138352	16141928	6.1411	8.5838	13.062	7.43321	7.49645	1770	1314	60.3	102.786	176.381	1.71601	HouseKeeping
FBgn0001125	2L	Got2	1984512	1987758	9.23036	16	12.8111	9.77744	11.4373	1734	1364	NA	214.315	287.247	1.3403	HouseKeeping
FBgn0001128	2L	Gpdh1	5943643	5948968	6.51662	7.76509	7.16206	7.57922	8.29825	3152	1100	NA	27.6559	42.6562	1.54239	HouseKeeping
FBgn0001133	2R	grau	21009764	21011921	3.23913	1.44227	5.47705	4.91864	4.62273	1894	1713	64.1	21.5356	10.4217	0.483931	Non HouseKeeping
FBgn0001134	3L	Grd	17823333	17839767	NA	NA	NA	NA	NA	4071	2061	NA	NA	NA	NA	Non HouseKeeping
FBgn0001137	2L	grk	8431086	8433598	8.93935	13.0193	14.6532	12.182	12.1928	1718	888	88.6	26.186	12.2759	0.468797	Non HouseKeeping
FBgn0001138	3R	grn	8147368	8181444	NA	NA	NA	NA	NA	4090	2139	NA	NA	NA	NA	Non HouseKeeping
FBgn0001139	3R	gro	26041736	26049911	5.13682	7.816	6.70534	7.36725	6.98559	4455	2193	71.5	115.521	54.9673	0.475821	Non HouseKeeping
FBgn0001142	2L	Gs1	132077	134472	8.3034	16	16	16	16	2396	1200	59.2	129.306	227.895	1.76245	Non HouseKeeping
FBgn0001145	X	Gs2	11422832	11430197	NA	16	NA	16	16	2231	1122	NA	5.5318	5.06906	0.91635	Non HouseKeeping
FBgn0001147	2R	gsb-n	25040383	25052331	NA	NA	NA	NA	NA	2237	1350	NA	NA	NA	NA	Non HouseKeeping
FBgn0001148	2R	gsb	25061964	25064643	NA	NA	NA	NA	NA	1649	1284	NA	NA	NA	NA	Non HouseKeeping
FBgn0001149	3R	GstD1	12367817	12369268	7.96314	8.46396	4.92865	12.0595	16	843	630	56.3	344.815	745.292	2.16142	HouseKeeping
FBgn0001150	X	gt	2427113	2428967	NA	NA	NA	NA	NA	1780	1347	NA	NA	NA	NA	Non HouseKeeping
FBgn0001168	3L	h	8675759	8679253	0.880908	0.356859	5.82509	11.7637	10.2076	2335	1014	39.7	101.815	65.1263	0.639652	HouseKeeping
FBgn0001169	3R	H	20621938	20628915	2.37521	1.76301	5.10994	5.20436	5.22884	6004	3234	136.9	39.7355	15.4859	0.389726	Non HouseKeeping
FBgn0001170	2L	H2.0	6013059	6019402	NA	NA	NA	NA	NA	1662	1257	NA	NA	NA	NA	Non HouseKeeping
FBgn0001174	2L	halo	1517533	1518148	NA	NA	NA	NA	NA	616	330	NA	NA	NA	NA	Non HouseKeeping
FBgn0001179	3L	hay	10631079	10633969	2.56461	2.02115	8.66607	5.92401	7.46582	2628	2397	73	18.2713	19.7729	1.08218	NA
FBgn0001180	3R	hb	8690980	8697822	NA	NA	NA	NA	NA	3835	2277	NA	NA	NA	NA	Non HouseKeeping
FBgn0001185	2L	her	16677185	16679691	2.2441	2.88839	5.53008	10.2364	8.7672	2378	1464	69.3	16.7193	9.28059	0.555083	Non HouseKeeping
FBgn0001186	X	Hex-A	9585675	9589813	2.2379	1.3757	11	6.87632	6.56626	4139	1626	60.4	105.16	128.06	1.21777	HouseKeeping
FBgn0001187	2R	Hex-C	15218837	15220329	NA	NA	NA	NA	NA	1493	1365	NA	NA	NA	NA	Non HouseKeeping
FBgn0001189	X	hfw	1669570	1673608	4.29989	6.69053	8.80976	10.5402	9.29824	3038	1836	71.7	16.0457	14.026	0.874128	HouseKeeping
FBgn0001197	3R	His2Av	26866929	26869220	8.55892	16	13.1208	10.545	15.2787	1224	426	55	778.759	800.684	1.02815	HouseKeeping
FBgn0001202	2L	hook	19030844	19033498	6.67967	16	10.1164	9.08932	9.56012	2317	2040	69.5	66.5062	105.789	1.59066	HouseKeeping
FBgn0001206	X	Hmr	10590920	10595855	NA	0.503283	7.5923	4.73945	5.41413	4696	4242	87.7	8.77889	5.54924	0.632112	Non HouseKeeping
FBgn0001208	3L	Hn	7760453	7763166	NA	NA	NA	NA	NA	2115	1374	NA	NA	NA	NA	Non HouseKeeping
FBgn0001215	3R	Hrb98DE	28599834	28605777	5.03197	12.5218	12.4455	13.7551	11.8345	2743	1146	66.8	353.486	483.883	1.36889	HouseKeeping
FBgn0001216	3L	Hsc70-1	13974061	13977761	NA	NA	NA	NA	NA	2718	1926	NA	NA	NA	NA	Non HouseKeeping
FBgn0001217	3R	Hsc70-2	13044759	13047388	NA	NA	NA	NA	NA	2174	1902	NA	NA	NA	NA	Non HouseKeeping
FBgn0001218	X	Hsc70-3	11801696	11807117	10.2869	16	8.94237	16	16	3589	1971	46.6	1010.65	1501.23	1.4854	HouseKeeping
FBgn0001220	2R	Hsc70-5	14252598	14256192	6.83952	16	12.5659	15.8003	11.3484	2922	2061	59.3	342.716	510.215	1.48874	HouseKeeping
FBgn0001222	2R	Hsf	18130303	18134634	1.6648	0.93538	5.61363	3.90591	3.69691	2910	2202	74.6	58.7948	75.1904	1.27886	HouseKeeping
FBgn0001223	3L	Hsp22	9372931	9374964	NA	NA	NA	NA	NA	1900	525	141.1	195.65	78.5415	0.401439	NA
FBgn0001224	3L	Hsp23	9381882	9382765	16	16	10.7907	16	16	884	561	108	436.778	432.56	0.990342	Non HouseKeeping
FBgn0001225	3L	Hsp26	9376418	9377427	10.1093	9.67945	4.23723	16	16	1010	627	112.7	460.513	145.135	0.31516	Non HouseKeeping
FBgn0001226	3L	Hsp27	9384063	9385694	15.1268	16	4.00254	16	11.9701	1632	642	NA	275.871	125.011	0.45315	Non HouseKeeping
FBgn0001227	3L	Hsp67Ba	9377802	9379534	NA	NA	NA	NA	NA	1733	1338	NA	NA	NA	NA	Non HouseKeeping
FBgn0001228	3L	CG4456	9372722	9374964	NA	NA	NA	NA	NA	2109	336	NA	NA	NA	NA	NA
FBgn0001229	3L	Hsp67Bc	9371511	9372497	NA	NA	NA	NA	NA	987	600	39.3	NA	NA	NA	Non HouseKeeping
FBgn0001230	3R	Hsp68	24055080	24057310	15.1376	0.247586	3.62373	16	1.01437	2231	1908	69.7	649.771	151.776	0.233584	Non HouseKeeping
FBgn0001233	3L	Hsp83	3192969	3197059	5.30007	16	4.40475	10.2053	7.94026	2960	2154	NA	1769.63	2078.83	1.17473	HouseKeeping
FBgn0001234	3R	lncRNA:Hsromega	21296127	21317836	14.4721	0.329475	1.44791	4.93238	4.52298	21710	NA	NA	NA	NA	NA	NA
FBgn0001235	3R	hth	10507561	10639568	NA	NA	NA	NA	NA	11839	1614	NA	NA	NA	NA	Non HouseKeeping
FBgn0001247	3L	Ide	20371672	20375896	6.08064	16	8.11066	12.9006	11.5319	3439	2973	50.8	55.8675	71.3142	1.27649	HouseKeeping
FBgn0001248	3L	Idh	8356404	8360906	7.43669	16	16	11.1105	15.4527	2434	1440	NA	168.098	242.903	1.44501	HouseKeeping
FBgn0001250	X	if	16752189	16783434	NA	NA	NA	NA	NA	6011	4191	NA	6.61215	5.91834	0.895071	Non HouseKeeping
FBgn0001253	3L	ImpE1	8372405	8391171	NA	NA	NA	NA	NA	6264	4892	NA	NA	NA	NA	Non HouseKeeping
FBgn0001254	3L	ImpE2	3510974	3512681	NA	NA	NA	NA	NA	1708	1401	NA	NA	NA	NA	Non HouseKeeping
FBgn0001255	3R	ImpE3	8028453	8029546	3.93389	NA	6.53061	10.811	NA	1094	978	NA	12.6032	27.9464	2.2174	Non HouseKeeping
FBgn0001256	3L	ImpL1	13382765	13383999	NA	NA	NA	NA	NA	1235	1101	NA	NA	NA	NA	Non HouseKeeping
FBgn0001257	3L	ImpL2	4224006	4236147	3.7756	4.86692	9.95843	9.98973	10.8809	2667	810	80.5	384.963	274.817	0.71388	Non HouseKeeping
FBgn0001258	3L	Ldh	6259105	6262694	5.75402	7.75699	7.68903	16	16	1942	999	68.4	29.4894	33.3684	1.13154	Non HouseKeeping
FBgn0001259	3L	in	20367198	20370259	NA	NA	NA	NA	NA	3062	2610	NA	NA	NA	NA	Non HouseKeeping
FBgn0001263	2R	inaD	22855688	22858794	16	NA	5.44651	16	11.2324	2331	2061	NA	NA	NA	NA	Non HouseKeeping
FBgn0001269	2R	inv	11474465	11509695	NA	NA	NA	NA	NA	5919	1731	NA	NA	NA	NA	Non HouseKeeping
FBgn0001276	2R	ix	11359437	11360163	1.44144	NA	6.20297	3.86001	5.23348	727	567	69.3	19.8888	73.5595	3.69855	Non HouseKeeping
FBgn0001280	3R	janA	30038622	30039533	10.4479	7.18836	15.9494	12.8054	15.1721	740	408	52.8	118.271	182.381	1.54205	HouseKeeping
FBgn0001281	3R	janB	30037984	30038728	NA	NA	NA	NA	NA	569	423	NA	NA	NA	NA	Non HouseKeeping
FBgn0001285	2R	Jon44E	8691448	8692844	NA	NA	NA	NA	NA	1397	816	NA	NA	NA	NA	Non HouseKeeping
FBgn0001291	2R	Jra	10096480	10098556	1.90741	3.02718	4.5602	3.23976	3.81766	1642	1119	59.5	102.964	135.537	1.31636	HouseKeeping
FBgn0001296	3R	kar	12682186	12689367	NA	16	NA	NA	NA	2678	1874	NA	NA	NA	NA	Non HouseKeeping
FBgn0001297	3R	kay	29765995	29794113	2.86078	1.05437	6.30692	8.02531	7.75409	7789	3321	55.9	402.37	278.533	0.69223	HouseKeeping
FBgn0001301	2L	kel	18129884	18138083	4.02886	5.33416	10.9745	7.79491	10.3025	5476	4434	NA	25.1765	16.782	0.666572	Non HouseKeeping
FBgn0001308	2R	Khc	16266960	16271971	5.0679	5.6997	7.54042	8.28162	7.99182	3718	2928	71	135.247	100.09	0.740053	HouseKeeping
FBgn0001311	3R	kkv	5378093	5392866	NA	NA	NA	NA	NA	5701	5025	NA	NA	NA	NA	Non HouseKeeping
FBgn0001316	3L	klar	434083	540614	7.56801	5.24131	7.88007	8.58659	7.59142	11717	7206	NA	81.6678	23.13	0.283221	HouseKeeping
FBgn0001319	2R	kn	14772650	14807061	NA	NA	NA	NA	NA	4391	2383	NA	NA	NA	NA	Non HouseKeeping
FBgn0001320	3L	kni	20692330	20695378	NA	NA	NA	NA	NA	2215	1305	NA	NA	NA	NA	Non HouseKeeping
FBgn0001321	3R	knk	10122365	10125664	NA	NA	NA	NA	NA	2674	2070	NA	NA	NA	NA	Non HouseKeeping
FBgn0001323	3L	knrl	20597141	20620659	NA	NA	NA	NA	NA	3909	1944	NA	NA	NA	NA	Non HouseKeeping
FBgn0001324	3L	kto	19836614	19844944	4.65825	4.16235	6.91591	7.12448	6.74366	7776	7596	79.2	45.8611	26.0398	0.567797	HouseKeeping
FBgn0001325	2R	Kr	25226611	25231394	NA	NA	NA	NA	NA	4411	1509	NA	NA	NA	NA	Non HouseKeeping
FBgn0001330	X	kz	2237858	2242035	1.31822	0.876379	5.55797	3.11968	3.3804	3927	3579	59.6	25.0359	27.8539	1.11256	Non HouseKeeping
FBgn0001341	X	Mybbp1A	629773	633633	2.97838	2.00901	8.29821	6.87589	6.58093	3680	3402	57.6	23.6404	27.8635	1.17864	Non HouseKeeping
FBgn0001404	X	egh	2588503	2599111	3.47937	10.4003	8.45111	8.11049	7.77315	4662	1374	62.5	26.7217	35.4146	1.32531	HouseKeeping
FBgn0001491	X	l(1)10Bb	11324294	11325308	5.37263	6.60808	14.5249	9.33044	11.7852	934	435	73	51.647	96.2443	1.8635	HouseKeeping
FBgn0001565	X	Hlc	21385518	21387946	8.8445	6.38451	16	16	16	2116	1683	69.7	104.715	59.8901	0.571936	HouseKeeping
FBgn0001612	X	Grip91	13736570	13744683	3.11785	2.71465	6.3234	8.60052	10.3424	3571	2754	56	10.9193	14.2841	1.30815	Non HouseKeeping
FBgn0001624	X	dlg1	11369665	11409776	10.6291	10.2905	8.54818	11.8605	11.3947	11505	5163	52.7	19.8439	21.0831	1.06245	HouseKeeping
FBgn0001941	2L	ifc	5986348	5988854	4.7667	4.66716	9.947	8.51984	9.34936	2201	966	73.2	92.6667	116.118	1.25307	HouseKeeping
FBgn0001942	2L	eIF4A	5981764	5985909	16	16	16	16	16	2480	1214	49.8	1883.02	1477.31	0.784545	HouseKeeping
FBgn0001961	2L	Arpc1	13827941	13829741	12.7248	16	16	16	16	1732	1134	45.9	394.383	247.985	0.628792	HouseKeeping
FBgn0001965	2L	Sos	13813816	13819824	3.22881	2.09897	5.10667	5.53168	5.80326	5635	4791	73.7	32.5514	12.168	0.373808	HouseKeeping
FBgn0001967	2L	NimC3	14019357	14020208	NA	NA	NA	NA	NA	852	675	NA	NA	NA	NA	Non HouseKeeping
FBgn0001970	2L	Pgant35A	14359252	14361411	NA	NA	NA	NA	NA	2160	1899	52.5	17.6309	10.9816	0.622863	Non HouseKeeping
FBgn0001977	2L	CIAPIN1	15036293	15038861	1.91714	3.33572	3.69917	4.87319	6.57949	2358	747	63	79.6943	184.423	2.31412	HouseKeeping
FBgn0001978	2L	stc	15113480	15118069	5.15771	5.20874	6.74786	6.49707	6.08908	4145	3321	62.7	81.4427	28.9712	0.355725	HouseKeeping
FBgn0001981	2L	esg	15333866	15336138	NA	NA	NA	NA	NA	2273	1413	NA	NA	NA	NA	NA
FBgn0001983	2L	wor	15423297	15425580	NA	NA	NA	NA	NA	2222	1647	NA	NA	NA	NA	Non HouseKeeping
FBgn0001986	2L	Mtr4	15752263	15755900	2.73265	2.50903	11.0713	5.92846	6.14162	3585	3168	65.4	42.0258	44.4834	1.05848	HouseKeeping
FBgn0001987	2L	Gli	15756002	15762758	5.04238	2.23387	8.95208	9.8604	10.0829	4468	2871	81.7	NA	NA	NA	Non HouseKeeping
FBgn0001989	2L	ND-B17	15749319	15751078	16	16	16	16	16	992	504	53.8	143.268	144.193	1.00646	HouseKeeping
FBgn0001990	2L	wek	15766133	15768349	3.60432	2.86969	10.2253	5.46043	6.95474	2033	1413	55.3	17.9414	16.5477	0.922319	Non HouseKeeping
FBgn0001991	2L	Ca-alpha1D	16165831	16190540	NA	8.69915	NA	NA	NA	10481	8378	NA	NA	NA	NA	Non HouseKeeping
FBgn0001992	2L	Cyp303a1	16294183	16296969	NA	NA	NA	NA	NA	2787	1512	NA	NA	NA	NA	Non HouseKeeping
FBgn0001994	2L	crp	16263556	16287730	5.41797	1.28691	10.3158	9.91676	10.6861	4402	1896	54.2	107.797	99.4911	0.922948	Non HouseKeeping
FBgn0001995	2L	mRpL4	16328059	16329132	5.22232	5.74556	10.1466	7.83238	10.4301	1012	891	61.4	41.6977	67.3789	1.61589	HouseKeeping
FBgn0002021	2L	l(2)37Bb	19049843	19051612	4.88806	16	6.71216	8.34291	NA	1708	1548	44.8	25.9205	19.391	0.748097	HouseKeeping
FBgn0002022	2L	Catsup	19041862	19043614	16	16	16	16	16	1698	1350	53.7	130.415	224.808	1.72379	HouseKeeping
FBgn0002023	2L	Lim3	19079256	19108427	NA	NA	NA	NA	NA	4281	1781	NA	NA	NA	NA	Non HouseKeeping
FBgn0002031	2L	l(2)37Cc	19121345	19123869	5.16714	5.12155	9.06625	8.94119	8.97271	2119	831	NA	283.188	421.105	1.48702	HouseKeeping
FBgn0002036	2L	CG10561	19114401	19116570	NA	NA	NA	NA	NA	2052	1515	78.3	NA	NA	NA	HouseKeeping
FBgn0002044	2L	swm	19493251	19497978	2.1842	2.3072	7.24009	6.35881	6.65141	4249	3192	70.9	84.0495	99.9785	1.18952	HouseKeeping
FBgn0002069	2R	AspRS	12877004	12883168	8.62906	16	15.0537	16	12.3747	2266	1596	59.9	178.122	186.495	1.047	HouseKeeping
FBgn0002121	2L	l(2)gl	9839	21376	4.59465	NA	5.81169	10.7078	8.8648	5986	3546	77.4	86.8263	98.1063	1.12991	Non HouseKeeping
FBgn0002174	2R	CG5504	23706913	23709026	8.87729	16	16	14.6394	16	2070	1567	61	92.1599	37.4044	0.405865	HouseKeeping
FBgn0002183	3L	dre4	1871574	1876312	6.17699	16	9.00672	11.3202	9.27836	3690	3369	62.4	240.951	174.727	0.725156	HouseKeeping
FBgn0002283	3L	l(3)73Ah	16588475	16590132	3.0973	4.52066	5.7453	5.23597	4.34254	1404	669	69.9	57.4947	31.1721	0.542174	HouseKeeping
FBgn0002284	3L	Prosbeta6	16609400	16610418	16	16	16	15.1623	16	944	708	48.9	405.481	698.44	1.7225	HouseKeeping
FBgn0002306	3R	sas	7162808	7183702	NA	NA	NA	NA	NA	6236	5082	NA	NA	NA	NA	Non HouseKeeping
FBgn0002354	3R	l(3)87Df	13030913	13031598	5.30062	NA	13.295	11.6137	14.2436	551	333	56.1	27.5642	59.304	2.15148	HouseKeeping
FBgn0002413	3R	dco	31054085	31061210	2.79052	2.45212	7.02135	6.54124	6.61827	4783	1323	70.4	159.242	154.284	0.968864	HouseKeeping
FBgn0002431	3R	hyd	9714623	9725615	6.1408	16	7.19443	11.207	10.1001	9083	8664	57.9	82.6758	138.949	1.68065	HouseKeeping
FBgn0002440	3L	l(3)mbn	6123934	6128807	NA	NA	NA	NA	NA	2321	1962	NA	NA	NA	NA	Non HouseKeeping
FBgn0002441	3R	l(3)mbt	27266326	27273273	2.93762	1.65097	7.8751	5.70137	5.78353	5398	4434	65.9	29.7505	20.4519	0.687448	HouseKeeping
FBgn0002466	3L	sti	12507998	12514815	7.23809	16	9.78246	13.2076	11.3466	6084	5577	61	77.5272	41.7556	0.538593	Non HouseKeeping
FBgn0002521	4	pho	1172469	1181628	2.89555	3.20767	5.45994	7.2195	6.58712	2381	1563	79	92.0042	214.994	2.33679	HouseKeeping
FBgn0002522	3R	lab	6661427	6678590	NA	NA	NA	NA	NA	3046	1890	NA	NA	NA	NA	Non HouseKeeping
FBgn0002524	2L	lace	15499127	15505018	4.30467	2.20392	7.79582	7.8706	7.92753	2991	1794	63.8	160.656	273.613	1.7031	HouseKeeping
FBgn0002525	2L	Lam	5542480	5546642	8.15337	14.1883	11.5574	13.3114	13.5325	3737	1869	60.6	295.696	207.774	0.702659	HouseKeeping
FBgn0002526	3L	LanA	6203831	6218022	16	16	16	16	16	11690	11139	68.1	663.95	645.744	0.972579	Non HouseKeeping
FBgn0002531	2R	Lcp1	8430115	8431243	NA	NA	NA	NA	NA	1065	393	NA	NA	NA	NA	NA
FBgn0002533	2R	Lcp2	8433797	8434785	NA	NA	NA	NA	NA	927	381	NA	NA	NA	NA	Non HouseKeeping
FBgn0002534	2R	Lcp3	8435310	8436095	NA	NA	NA	NA	NA	730	339	NA	NA	NA	NA	Non HouseKeeping
FBgn0002535	2R	Lcp4	8437647	8438495	NA	NA	NA	NA	NA	792	339	NA	NA	NA	NA	NA
FBgn0002542	3R	lds	7920431	7924491	4.39061	4.4997	7.41864	6.64777	6.76915	3543	3186	61.8	70.5984	75.9185	1.07536	Non HouseKeeping
FBgn0002543	2L	robo2	1380086	1420453	NA	NA	NA	NA	NA	6206	4560	46	12.7101	8.24575	0.648755	Non HouseKeeping
FBgn0002552	2R	lin	8914524	8918234	1.26068	1.12986	4.08627	3.34961	3.43708	3654	2577	56.3	39.6892	15.3878	0.387708	HouseKeeping
FBgn0002561	X	l(1)sc	409721	410817	NA	NA	NA	NA	NA	1097	774	NA	NA	NA	NA	Non HouseKeeping
FBgn0002562	X	Lsp1alpha	12490291	12492982	NA	NA	NA	NA	NA	2625	2451	NA	NA	NA	NA	Non HouseKeeping
FBgn0002563	2L	Lsp1beta	898500	901316	NA	NA	NA	NA	NA	2749	2370	NA	NA	NA	NA	Non HouseKeeping
FBgn0002564	3L	Lsp1gamma	66430	68995	NA	NA	NA	NA	NA	2501	2319	NA	NA	NA	NA	Non HouseKeeping
FBgn0002565	3L	Lsp2	12129393	12131869	NA	NA	NA	NA	NA	2477	2106	NA	NA	NA	NA	Non HouseKeeping
FBgn0002566	2L	lt	22924795	22943135	5.16248	4.4328	7.97802	9.61009	9.82879	5368	2526	NA	39.0716	85.1848	2.18022	HouseKeeping
FBgn0002567	2R	Rab32	9177864	9186342	NA	NA	NA	NA	NA	4081	2595	81	NA	NA	NA	HouseKeeping
FBgn0002569	2R	Mal-A2	8453627	8455782	NA	NA	NA	NA	NA	2036	1704	NA	NA	NA	NA	Non HouseKeeping
FBgn0002570	2R	Mal-A1	8449664	8451904	NA	NA	NA	NA	NA	1826	1734	NA	NA	NA	NA	Non HouseKeeping
FBgn0002571	2R	Mal-A3	8455909	8457892	NA	NA	NA	NA	NA	1795	1725	NA	NA	NA	NA	Non HouseKeeping
FBgn0002573	3L	sens	13396228	13401125	NA	NA	NA	NA	NA	2451	1626	NA	NA	NA	NA	Non HouseKeeping
FBgn0002576	X	lz	9284649	9303636	NA	NA	NA	NA	NA	3468	2481	NA	NA	NA	NA	Non HouseKeeping
FBgn0002577	X	m	11754273	11769508	NA	NA	NA	NA	NA	3405	2049	NA	NA	NA	NA	Non HouseKeeping
FBgn0002578	3R	Kaz-m1	26014721	26016487	NA	NA	NA	NA	NA	1705	471	NA	NA	NA	NA	Non HouseKeeping
FBgn0002579	X	RpL36	628338	629483	16	16	16	16	16	686	348	44.8	4218.92	1774.62	0.420633	HouseKeeping
FBgn0002590	X	RpS5a	17143588	17148264	16	16	16	16	16	1386	687	44.6	5567.9	2520.41	0.452669	HouseKeeping
FBgn0002592	3R	E(spl)m2-BFM	26016514	26017470	NA	NA	NA	NA	NA	957	657	NA	NA	NA	NA	Non HouseKeeping
FBgn0002593	2L	RpLP1	419952	420864	16	16	16	16	16	768	339	NA	6628.81	2680.17	0.404321	HouseKeeping
FBgn0002609	3R	E(spl)m3-HLH	26021823	26023127	NA	NA	NA	NA	NA	1305	675	NA	NA	NA	NA	Non HouseKeeping
FBgn0002622	3R	RpS3	23358812	23360207	16	16	16	16	16	1133	741	46.3	13416.8	5985.77	0.446138	NA
FBgn0002626	3R	RpL32	30045229	30046161	16	16	16	16	16	796	444	50.5	4888.12	2236	0.457435	HouseKeeping
FBgn0002629	3R	E(spl)m4-BFM	26023821	26024579	NA	NA	NA	NA	NA	759	459	NA	NA	NA	NA	Non HouseKeeping
FBgn0002631	3R	E(spl)m5-HLH	26028854	26029735	NA	NA	NA	NA	NA	882	537	NA	NA	NA	NA	Non HouseKeeping
FBgn0002632	3R	E(spl)m6-BFM	26032911	26034047	NA	NA	NA	NA	NA	1137	213	NA	NA	NA	NA	Non HouseKeeping
FBgn0002633	3R	E(spl)m7-HLH	26037038	26038019	NA	NA	NA	NA	NA	982	561	NA	NA	NA	NA	Non HouseKeeping
FBgn0002638	3L	Rcc1	5930262	5932773	9.40512	15.196	16	13.9809	11.1168	2365	1644	57.9	162.234	123.679	0.762349	HouseKeeping
FBgn0002641	X	mal	20429675	20433210	2.94715	2.30717	7.33366	5.20913	5.61383	3209	2346	68.6	16.0229	15.8929	0.991884	Non HouseKeeping
FBgn0002643	2R	mam	13991203	14060356	4.96917	2.71013	6.68929	7.24279	9.03992	8869	4828	16.7	22.4158	9.06423	0.404368	Non HouseKeeping
FBgn0002645	3R	Map205	32055279	32068441	5.29335	16	7.52987	8.57345	9.27974	6046	3558	NA	166.9	638.781	3.82733	HouseKeeping
FBgn0002673	2L	twe	16259414	16261877	NA	NA	NA	NA	NA	2379	1281	NA	NA	NA	NA	Non HouseKeeping
FBgn0002707	X	mei-9	4314230	4318801	2.2888	2.06675	6.17895	5.46715	7.01184	3606	2886	37.9	7.11824	7.60916	1.06897	Non HouseKeeping
FBgn0002709	X	mei-218	17135985	17142990	NA	NA	NA	NA	NA	6310	3561	78.2	17.0614	4.88021	0.286039	NA
FBgn0002715	2R	mei-S332	22122101	22124566	NA	NA	NA	NA	NA	1703	1206	54.1	NA	NA	NA	Non HouseKeeping
FBgn0002716	2R	mei-W68	19456170	19459523	NA	NA	NA	NA	NA	2300	996	NA	28.1739	24.5862	0.872658	Non HouseKeeping
FBgn0002719	3R	Men	12713103	12722442	7.64748	16	10.4553	11.1788	13.8328	3074	2342	53.2	181.629	253.708	1.39685	HouseKeeping
FBgn0002723	X	Met	11616124	11621280	NA	NA	NA	NA	NA	5088	2151	NA	8.94094	4.48031	0.5011	Non HouseKeeping
FBgn0002732	3R	E(spl)malpha-BFM	26010893	26011568	NA	NA	NA	NA	NA	676	417	NA	NA	NA	NA	Non HouseKeeping
FBgn0002733	3R	E(spl)mbeta-HLH	26005046	26006023	8.27173	0.421235	13.2774	5.3484	0.685176	978	588	NA	79.3898	38.9591	0.490732	Non HouseKeeping
FBgn0002734	3R	E(spl)mdelta-HLH	25997621	25998633	NA	NA	NA	NA	NA	1013	522	NA	NA	NA	NA	Non HouseKeeping
FBgn0002735	3R	E(spl)mgamma-HLH	25999851	26000761	NA	NA	NA	NA	NA	911	618	NA	NA	NA	NA	Non HouseKeeping
FBgn0002736	2R	mago	21128577	21129737	7.64761	8.03598	12.7989	9.6169	11.4344	1103	444	58.2	144.909	417.382	2.8803	HouseKeeping
FBgn0002772	3R	Mlc1	27657078	27660177	NA	NA	NA	NA	NA	1414	512	NA	NA	NA	NA	Non HouseKeeping
FBgn0002773	3R	Mlc2	30171438	30174551	NA	16	NA	NA	NA	2286	669	NA	8.88554	4.48689	0.504966	Non HouseKeeping
FBgn0002774	2R	mle	5974857	5980778	4.71914	6.60546	6.06366	16	9.90582	4641	3882	74.8	25.9867	29.7088	1.14323	Non HouseKeeping
FBgn0002775	3L	msl-3	7123213	7125533	1.85917	1.38274	7.0199	4.79254	5.03259	1970	1539	82.9	22.7207	35.4159	1.55875	Non HouseKeeping
FBgn0002778	3L	mnd	14985100	14991667	5.47733	3.49572	14.2356	13.6914	14.1424	2546	1500	63.3	25.7592	43.0775	1.67232	Non HouseKeeping
FBgn0002780	3R	mod	32052060	32054974	6.20594	16	15.8728	16	13.4675	2287	1629	NA	384.661	968.379	2.51749	HouseKeeping
FBgn0002781	3R	mod(mdg4)	21350846	21377401	4.08583	2.28559	8.79721	6.10414	6.24425	12432	8823	70.7	68.1074	38.1043	0.559473	HouseKeeping
FBgn0002783	3R	mor	15968134	15972913	3.82166	3.77691	6.4081	5.75951	6.21302	3983	3630	53.9	109.381	110.808	1.01304	HouseKeeping
FBgn0002787	2R	Rpn8	24400028	24404527	6.46331	14.2466	11.1994	9.571	9.53451	1532	1077	48.4	133.44	165.32	1.23891	HouseKeeping
FBgn0002789	2R	Mp20	13246670	13248880	NA	NA	NA	NA	NA	948	574	NA	NA	NA	NA	Non HouseKeeping
FBgn0002791	2R	mr	23972431	23975408	3.48735	3.64364	5.15048	8.27355	7.54252	2555	2409	61.7	38.1751	41.5787	1.08916	HouseKeeping
FBgn0002838	3R	ms(3)K81	26875852	26876562	NA	NA	NA	NA	NA	711	555	NA	NA	NA	NA	Non HouseKeeping
FBgn0002842	3L	sa	21405425	21406738	NA	NA	NA	NA	NA	956	828	NA	NA	NA	NA	Non HouseKeeping
FBgn0002855	2L	Acp26Aa	5892883	5893896	NA	NA	NA	NA	NA	958	795	NA	NA	NA	NA	Non HouseKeeping
FBgn0002856	2L	Acp26Ab	5892298	5892862	NA	NA	NA	NA	NA	504	273	NA	NA	NA	NA	Non HouseKeeping
FBgn0002862	3R	Mst87F	13827151	13828008	NA	NA	NA	NA	NA	623	171	NA	NA	NA	NA	Non HouseKeeping
FBgn0002863	3R	Acp95EF	24228975	24229279	NA	NA	NA	NA	NA	243	159	NA	NA	NA	NA	Non HouseKeeping
FBgn0002865	3R	Mst98Ca	28291338	28292656	NA	NA	NA	NA	NA	1319	1005	NA	NA	NA	NA	Non HouseKeeping
FBgn0002868	3R	MtnA	9783407	9784370	11.0627	NA	1.22484	16	12.7339	700	123	47.5	380.233	462.398	1.21609	HouseKeeping
FBgn0002869	3R	MtnB	20503102	20503746	NA	NA	NA	NA	NA	584	132	71.5	NA	NA	NA	Non HouseKeeping
FBgn0002872	3L	mu2	1942734	1947475	4.62135	6.83451	5.78389	9.61331	NA	4117	3843	79.5	29.0256	23.3916	0.805896	Non HouseKeeping
FBgn0002873	X	mud	14247732	14258595	NA	NA	NA	NA	NA	8895	8061	NA	30.8962	21.4215	0.693338	Non HouseKeeping
FBgn0002878	X	mus101	13722246	13727113	NA	0.29697	NA	NA	NA	4868	4278	46.8	18.8404	22.8226	1.21136	Non HouseKeeping
FBgn0002887	2L	mus201	8438169	8442342	1.61279	0.922074	4.06773	6.33157	5.86438	3950	3711	60	18.2798	13.1123	0.717309	NA
FBgn0002891	2R	DNApol-zeta	7793625	7801044	4.37989	1.57438	5.43073	7.70585	5.71054	6750	6393	74	16.2311	6.87002	0.423264	HouseKeeping
FBgn0002899	3L	mus301	8137808	8142014	2.5706	1.81703	NA	NA	NA	3364	3156	65.2	22.0761	18.5218	0.838998	Non HouseKeeping
FBgn0002901	3L	mus304	18109814	18112847	1.60632	1.07774	7.97062	4.55188	6.74934	2816	2541	57.9	7.80948	6.34182	0.812066	Non HouseKeeping
FBgn0002905	3R	DNApol-theta	12705523	12712299	0.754838	0.376738	5.65928	NA	NA	6420	6180	88.2	8.3033	10.9414	1.31772	Non HouseKeeping
FBgn0002906	3R	Blm	11736810	11741783	1.85058	1.21043	NA	NA	NA	4806	4464	67.1	16.6455	14.5811	0.875983	Non HouseKeeping
FBgn0002909	3L	mus312	7329132	7333471	NA	NA	NA	NA	NA	4022	3450	59.5	14.8991	4.71668	0.316575	NA
FBgn0002914	X	Myb	15854832	15857823	NA	NA	NA	NA	NA	2928	1974	65.6	141.534	116.529	0.823326	HouseKeeping
FBgn0002917	X	na	14266367	14277416	NA	NA	NA	NA	NA	7875	6702	NA	NA	NA	NA	Non HouseKeeping
FBgn0002921	3R	Atpalpha	20948714	20976239	13.1465	16	16	16	16	6680	3546	46.9	226.779	254.845	1.12376	HouseKeeping
FBgn0002922	3R	nau	23712814	23718357	NA	NA	NA	NA	NA	1532	999	80.9	5.51285	14.233	2.58178	Non HouseKeeping
FBgn0002924	3R	ncd	29804290	29807127	5.13013	8.4446	16	6.81134	8.09763	2720	2103	64.4	195.87	156.634	0.799683	Non HouseKeeping
FBgn0002926	3L	ndl	6593938	6603366	NA	NA	NA	NA	NA	8230	7851	179	NA	NA	NA	Non HouseKeeping
FBgn0002930	2R	nec	7156477	7158241	NA	NA	NA	NA	NA	1633	1431	NA	NA	NA	NA	Non HouseKeeping
FBgn0002931	2L	net	82421	87387	NA	NA	NA	NA	NA	2225	1083	127.8	NA	NA	NA	Non HouseKeeping
FBgn0002932	3R	neur	9020348	9039471	NA	0.406708	NA	5.3815	8.41943	4309	2290	39.1	26.1872	20.9728	0.800879	Non HouseKeeping
FBgn0002933	X	ng1	3242412	3242934	NA	NA	NA	NA	NA	523	324	NA	NA	NA	NA	Non HouseKeeping
FBgn0002936	2L	ninaA	877302	878270	NA	NA	NA	NA	NA	871	714	NA	NA	NA	NA	Non HouseKeeping
FBgn0002937	3R	ninaB	13700565	13703164	NA	NA	NA	NA	NA	2164	1863	NA	NA	NA	NA	Non HouseKeeping
FBgn0002938	2L	ninaC	7377702	7384344	NA	NA	NA	NA	NA	5425	4670	NA	NA	NA	NA	Non HouseKeeping
FBgn0002939	2L	ninaD	18081628	18083608	NA	NA	NA	NA	NA	1788	1546	NA	NA	NA	NA	Non HouseKeeping
FBgn0002940	3R	ninaE	19886255	19888206	NA	NA	NA	NA	NA	1588	1122	NA	NA	NA	NA	Non HouseKeeping
FBgn0002941	3R	slou	21548661	21557182	NA	NA	NA	NA	NA	2670	2097	NA	NA	NA	NA	Non HouseKeeping
FBgn0002945	3L	nkd	19003741	19045449	NA	NA	NA	NA	NA	5062	2798	NA	5.84245	2.59734	0.444563	Non HouseKeeping
FBgn0002948	X	nod	11580772	11585750	1.88982	NA	NA	NA	NA	2449	2001	62	13.5867	12.7115	0.935584	Non HouseKeeping
FBgn0002962	3R	nos	19157238	19160202	NA	NA	NA	NA	NA	2349	1206	NA	NA	NA	NA	Non HouseKeeping
FBgn0002973	2L	numb	9437469	9464184	NA	NA	NA	NA	NA	4916	1671	54	21.8153	14.8437	0.680426	Non HouseKeeping
FBgn0002985	2L	odd	3604224	3606756	NA	NA	NA	NA	NA	2347	1179	NA	NA	NA	NA	Non HouseKeeping
FBgn0002989	2L	okr	2989594	2992759	3.38054	2.65341	10.3667	8.42358	7.03598	2878	2355	78.5	9.31716	8.58692	0.921623	Non HouseKeeping
FBgn0003002	3R	opa	4852813	4869979	NA	NA	NA	NA	NA	2939	2067	NA	NA	NA	NA	Non HouseKeeping
FBgn0003008	2R	or	23967939	23968943	4.48168	6.61048	7.9499	7.17257	8.90809	823	576	66.1	54.788	130.283	2.37796	HouseKeeping
FBgn0003009	2R	ord	23271257	23275536	NA	NA	NA	NA	NA	3915	1440	NA	NA	NA	NA	Non HouseKeeping
FBgn0003011	3R	ort	19659748	19663672	NA	NA	NA	NA	NA	2158	1458	NA	NA	NA	NA	Non HouseKeeping
FBgn0003015	3R	osk	8935126	8938395	NA	NA	NA	NA	NA	2869	1821	NA	NA	NA	NA	Non HouseKeeping
FBgn0003016	2L	osp	14599196	14689340	NA	4.64636	NA	NA	NA	6846	4701	NA	NA	NA	NA	Non HouseKeeping
FBgn0003023	X	otu	8485008	8489535	NA	NA	NA	NA	NA	3420	2562	NA	NA	NA	NA	Non HouseKeeping
FBgn0003028	X	ovo	5048273	5070929	NA	NA	NA	NA	NA	7400	4615	94.7	NA	NA	NA	Non HouseKeeping
FBgn0003034	3L	SP	13301635	13301922	NA	NA	NA	NA	NA	223	168	NA	NA	NA	NA	Non HouseKeeping
FBgn0003041	3L	pbl	7896109	7911954	3.33501	1.50428	6.29457	5.5771	5.10318	5781	4155	65.8	22.4909	21.9393	0.975473	HouseKeeping
FBgn0003042	3L	Pc	21306138	21318020	NA	NA	6.69979	3.67905	4.47468	2462	1173	60.9	15.1286	22.8965	1.51346	Non HouseKeeping
FBgn0003044	2R	Pcl	18135426	18139990	3.64872	4.21231	6.25302	7.02067	6.29012	4384	3132	63.9	47.3375	33.5442	0.708619	HouseKeeping
FBgn0003046	2L	Pcp	7021682	7022470	NA	NA	NA	NA	NA	718	555	NA	NA	NA	NA	Non HouseKeeping
FBgn0003048	X	pcx	2225296	2238045	3.71037	2.91643	7.57464	10.0968	10.2381	12119	10254	74	38.2614	18.1497	0.474362	Non HouseKeeping
FBgn0003053	X	peb	4617564	4627206	NA	NA	NA	NA	NA	7446	5685	NA	NA	NA	NA	Non HouseKeeping
FBgn0003057	X	CG10598	17225157	17226867	NA	NA	NA	NA	NA	1711	522	NA	NA	NA	NA	Non HouseKeeping
FBgn0003060	3R	CG9757	13611583	13612433	NA	NA	NA	NA	NA	851	384	NA	NA	NA	NA	Non HouseKeeping
FBgn0003062	2R	Fib	23072909	23074725	9.31383	11.3241	16	16	16	1318	1035	57.2	402.123	302.692	0.752734	HouseKeeping
FBgn0003065	3R	CG2150	31763304	31764772	NA	NA	NA	NA	NA	1170	567	NA	NA	NA	NA	Non HouseKeeping
FBgn0003067	2R	Pepck1	18536767	18539416	NA	NA	NA	NA	NA	2486	1944	NA	20.5954	20.9673	1.01806	HouseKeeping
FBgn0003068	X	per	2685580	2692780	NA	NA	NA	NA	NA	4527	3657	NA	NA	NA	NA	Non HouseKeeping
FBgn0003071	2R	Pfk	10109740	10117457	6.97454	16	NA	NA	NA	4377	3134	58.4	12.2173	10.3341	0.845857	HouseKeeping
FBgn0003074	2R	Pgi	8910900	8914069	4.88263	6.99982	10.2994	7.34183	6.04905	2460	1677	67.8	63.0223	58.7854	0.932772	HouseKeeping
FBgn0003076	3L	Pgm1	16126018	16128531	6.2718	16	16	10.0365	8.13685	1843	1683	55.1	21.6078	19.2437	0.89059	HouseKeeping
FBgn0003079	X	Raf	2295466	2343870	2.13473	2.39515	6.12484	5.55608	5.71692	4247	2220	84.4	45.6385	20.8513	0.456879	HouseKeeping
FBgn0003082	2R	phr	7825289	7827319	6.90925	7.3759	12.2221	9.75086	9.89131	1969	1668	NA	47.2728	30.4038	0.643155	Non HouseKeeping
FBgn0003086	X	Pig1	3248600	3249289	NA	NA	NA	NA	NA	690	519	NA	NA	NA	NA	Non HouseKeeping
FBgn0003087	2L	pim	10362989	10364092	1.40927	4.13371	NA	NA	NA	978	600	66.3	28.4109	119.279	4.19837	Non HouseKeeping
FBgn0003089	3L	pip	19298623	19337609	NA	NA	NA	NA	NA	10964	9561	NA	NA	NA	NA	Non HouseKeeping
FBgn0003090	2R	pk	7150703	7223378	NA	NA	NA	NA	NA	6748	4174	NA	NA	NA	NA	Non HouseKeeping
FBgn0003091	2R	Pkc53E	16924655	16945126	NA	NA	NA	NA	NA	5739	2152	NA	NA	NA	NA	Non HouseKeeping
FBgn0003093	3R	Pkc98E	29039156	29049148	2.7136	3.10308	4.8007	8.9659	10.59	5772	2220	NA	42.252	15.0158	0.355386	Non HouseKeeping
FBgn0003114	2R	plu	20262958	20263684	NA	NA	NA	NA	NA	616	525	NA	NA	NA	NA	Non HouseKeeping
FBgn0003116	X	pn	2181211	2182916	3.07519	3.3068	NA	NA	NA	1638	1218	NA	17.6559	18.1593	1.02851	HouseKeeping
FBgn0003117	3R	pnr	16026079	16041796	2.04047	NA	4.0583	4.47452	5.06005	4361	1623	77.9	176.937	138.031	0.780114	Non HouseKeeping
FBgn0003118	3R	pnt	23290231	23346167	2.83961	1.17044	9.87535	5.53547	7.35431	6119	3026	61.7	366.514	359.775	0.981614	Non HouseKeeping
FBgn0003124	3L	polo	20309654	20313466	7.43444	16	10.4298	7.78448	8.42985	2980	1731	55.6	149.03	206.267	1.38407	Non HouseKeeping
FBgn0003129	3R	Poxm	8319025	8333792	NA	NA	NA	NA	NA	2566	1113	NA	NA	NA	NA	Non HouseKeeping
FBgn0003130	2R	Poxn	15826693	15835055	NA	NA	NA	NA	NA	2458	1278	NA	NA	NA	NA	Non HouseKeeping
FBgn0003132	X	Pp1-13C	15359101	15361061	NA	NA	NA	NA	NA	1892	909	NA	NA	NA	NA	Non HouseKeeping
FBgn0003134	3R	Pp1alpha-96A	24518270	24522331	4.93254	16	7.02037	6.53905	7.79246	3210	984	52.7	82.976	150.44	1.81305	HouseKeeping
FBgn0003137	3R	Ppn	28520665	28540324	16	16	NA	NA	NA	9544	8697	59.7	NA	NA	NA	Non HouseKeeping
FBgn0003139	X	PpV	6371065	6372915	5.12906	11.2384	10.4344	10.3268	12.1824	1675	912	63.1	55.2114	55.6069	1.00716	HouseKeeping
FBgn0003140	2R	PpY-55A	17955396	17956570	NA	NA	NA	NA	NA	1175	945	NA	NA	NA	NA	Non HouseKeeping
FBgn0003141	2L	pr	20073719	20075458	4.92651	15.4704	11.4113	8.69717	10.3574	1073	507	68.8	74.3139	186.965	2.51589	HouseKeeping
FBgn0003145	2L	prd	12082995	12085827	NA	NA	NA	NA	NA	2695	1842	NA	NA	NA	NA	Non HouseKeeping
FBgn0003149	3L	Prm	8732858	8745310	NA	NA	NA	NA	NA	5356	3564	NA	NA	NA	NA	Non HouseKeeping
FBgn0003159	X	CG2841	2344949	2366356	1.34459	NA	4.58836	3.73069	6.6357	5650	3720	NA	43.5445	58.2679	1.33812	Non HouseKeeping
FBgn0003162	2R	Pu	21175315	21182608	NA	NA	NA	NA	NA	2152	1174	47.2	NA	NA	NA	Non HouseKeeping
FBgn0003165	3R	pum	9066343	9237682	4.14641	3.20931	7.74591	7.95216	9.72809	11798	4872	61.5	58.3863	44.3281	0.759221	Non HouseKeeping
FBgn0003169	3R	put	14619030	14625703	2.77826	1.87067	5.94651	6.32619	6.43999	4013	1563	62.9	68.9612	67.4194	0.977642	HouseKeeping
FBgn0003174	2R	pwn	7282572	7300806	NA	NA	NA	NA	NA	5810	4098	NA	NA	NA	NA	Non HouseKeeping
FBgn0003175	2R	px	22494297	22562065	9.88927	2.67813	6.9247	8.44281	7.85728	10746	6429	71.8	25.0601	13.4665	0.537369	HouseKeeping
FBgn0003187	2L	qua	17486806	17497208	NA	NA	NA	NA	NA	3792	2706	NA	NA	NA	NA	Non HouseKeeping
FBgn0003189	X	r	16655359	16668712	7.39968	16	16	15.1764	10.4788	7126	6675	76.9	54.6117	47.0052	0.860717	Non HouseKeeping
FBgn0003204	X	ras	10744502	10749097	3.95029	2.60265	9.48624	10.4253	9.23786	2866	1773	81.5	58.328	68.2556	1.1702	HouseKeeping
FBgn0003205	3R	Ras85D	9510561	9513067	4.66336	4.70247	6.60532	6.39519	6.99377	1958	570	64.8	315.472	592.031	1.87665	HouseKeeping
FBgn0003206	3L	Ras64B	4139076	4141398	8.56132	13.2762	15.3089	16	16	1620	579	78	105.234	158.804	1.50906	HouseKeeping
FBgn0003209	2L	raw	8709880	8740660	3.96234	1.67146	4.44002	8.40762	8.16281	5011	3109	95.3	42.1485	11.3319	0.268856	HouseKeeping
FBgn0003210	X	rb	4535635	4540626	2.8919	2.1101	6.56328	5.74352	7.1413	4813	3483	77.8	19.4262	18.3251	0.943317	HouseKeeping
FBgn0003218	X	rdgB	13762752	13779488	NA	1.29149	NA	NA	NA	9281	4060	NA	NA	NA	NA	Non HouseKeeping
FBgn0003227	3R	rec	15823019	15832632	NA	1.00691	NA	NA	NA	4131	2658	41.7	9.11015	11.4121	1.25268	Non HouseKeeping
FBgn0003231	2L	ref(2)P	19542468	19545548	4.81286	3.91489	1.94001	6.69734	6.6253	2395	1800	77.4	112.235	177.383	1.58046	HouseKeeping
FBgn0003248	3R	Rh2	18899423	18901019	NA	NA	NA	NA	NA	1365	1146	NA	NA	NA	NA	Non HouseKeeping
FBgn0003249	3R	Rh3	20081060	20082450	NA	NA	NA	NA	NA	1391	1152	NA	NA	NA	NA	Non HouseKeeping
FBgn0003250	3L	Rh4	16852527	16862517	NA	NA	NA	NA	NA	1349	1137	74.6	NA	NA	NA	Non HouseKeeping
FBgn0003254	2R	rib	19270078	19281396	NA	NA	NA	NA	NA	4665	2043	NA	NA	NA	NA	Non HouseKeeping
FBgn0003255	2L	rk	13982743	14001248	NA	NA	NA	NA	NA	5386	4083	NA	NA	NA	NA	Non HouseKeeping
FBgn0003256	2R	rl	1071462	1125927	3.96503	4.39057	5.03183	6.37016	7.13886	7591	1457	NA	30.8393	168.287	5.4569	NA
FBgn0003257	3R	r-l	21070557	21073319	3.99754	5.32064	6.11996	7.05748	5.88466	2039	1482	53.2	45.0657	51.2761	1.13781	HouseKeeping
FBgn0003261	3R	Rm62	6000426	6008579	12.1377	16	16	16	15.498	5386	2397	74.2	379.577	374.697	0.987144	HouseKeeping
FBgn0003267	3R	ro	26876771	26881171	NA	NA	NA	NA	NA	1241	1053	NA	NA	NA	NA	Non HouseKeeping
FBgn0003268	3R	rod	31580951	31588244	5.99269	12.9755	7.02404	8.37734	9.23523	6479	6270	81.2	35.246	42.8855	1.21675	Non HouseKeeping
FBgn0003270	2L	amos	18596136	18596921	NA	NA	NA	NA	NA	786	597	NA	NA	NA	NA	Non HouseKeeping
FBgn0003274	2R	RpLP2	16586129	16586732	16	16	16	16	16	604	342	52	6518.52	3138.47	0.481469	HouseKeeping
FBgn0003275	3R	RpII18	5371795	5372397	11.8704	NA	15.4348	11.5095	12.7883	541	396	66.9	304.418	276.475	0.90821	HouseKeeping
FBgn0003277	X	RpII215	11562800	11570326	2.5428	1.56465	8.40777	4.63326	5.71546	6736	5664	NA	65.2548	54.2797	0.831812	HouseKeeping
FBgn0003278	2L	RpI135	404285	407969	2.22014	1.80248	7.84635	4.50863	4.77049	3564	3390	NA	24.214	50.0055	2.06515	Non HouseKeeping
FBgn0003279	3R	RpL4	27922821	27924888	16	16	16	16	16	1400	1206	57.1	4406.35	1291.66	0.293136	HouseKeeping
FBgn0003285	X	rst	2950399	2973834	NA	NA	NA	NA	NA	6251	2295	NA	NA	NA	NA	Non HouseKeeping
FBgn0003292	3L	rt	11584122	11587770	NA	NA	NA	NA	NA	3268	2661	NA	NA	NA	NA	Non HouseKeeping
FBgn0003295	3L	ru	1370628	1387437	NA	NA	NA	NA	NA	1798	1026	NA	NA	NA	NA	Non HouseKeeping
FBgn0003300	X	run	20690670	20697321	NA	NA	NA	NA	NA	3145	1533	NA	NA	NA	NA	Non HouseKeeping
FBgn0003301	X	rut	14787478	14826073	NA	3.24376	NA	NA	NA	9618	6747	52.7	7.69621	3.44211	0.447248	Non HouseKeeping
FBgn0003302	X	rux	6035753	6037800	NA	NA	NA	NA	NA	1463	1008	75.4	6.50432	6.42601	0.987961	Non HouseKeeping
FBgn0003308	3R	ry	13032528	13038020	NA	NA	NA	NA	5.71506	4337	4008	53.4	NA	NA	NA	Non HouseKeeping
FBgn0003310	2L	S	1049674	1077815	4.7744	3.70107	5.16658	6.60613	5.94378	5206	1794	NA	27.9211	18.6695	0.668649	Non HouseKeeping
FBgn0003312	3R	sad	11877235	11879754	NA	NA	NA	NA	NA	1773	1563	NA	NA	NA	NA	Non HouseKeeping
FBgn0003313	2L	sala	11484707	11486949	NA	NA	NA	NA	NA	1697	429	NA	NA	NA	NA	Non HouseKeeping
FBgn0003317	2R	sax	7806484	7810067	3.08793	1.21459	7.35591	6.04899	6.2214	2865	1749	67.9	43.0343	52.0296	1.20903	HouseKeeping
FBgn0003319	3R	Sb	16116161	16145284	NA	NA	NA	NA	NA	4180	2364	NA	NA	NA	NA	Non HouseKeeping
FBgn0003321	X	sbr	10832752	10847092	3.31545	2.583	6.42263	5.17972	5.71875	3545	2019	94.3	41.8689	75.7456	1.80911	HouseKeeping
FBgn0003326	2R	sca	12780541	12802010	NA	NA	NA	NA	NA	3796	2400	NA	NA	NA	NA	Non HouseKeeping
FBgn0003330	3R	Sce	27680431	27682029	1.76424	1.50268	7.11276	2.71459	3.66308	1542	1308	70.2	37.0257	41.429	1.11893	HouseKeeping
FBgn0003334	3R	Scm	9633359	9637611	2.20294	0.836436	5.34788	4.46338	4.48326	4069	2634	54.1	28.2764	20.1531	0.712717	HouseKeeping
FBgn0003339	3R	Scr	6823120	6849981	NA	NA	NA	NA	NA	4577	1695	NA	NA	NA	NA	Non HouseKeeping
FBgn0003345	X	sd	15804370	15827682	3.387	2.03828	4.92573	7.52726	6.94649	8766	3058	60.8	42.7371	29.0863	0.680588	HouseKeeping
FBgn0003346	2L	RanGAP	19441959	19447317	3.85674	4.16885	8.40668	8.04662	9.64676	2401	1791	59	100.889	184.89	1.8326	Non HouseKeeping
FBgn0003353	2R	sei	24047411	24053035	NA	2.99117	NA	NA	NA	3278	2568	70.4	11.1655	6.27514	0.562009	Non HouseKeeping
FBgn0003356	3R	Jon99Cii	29923754	29924615	NA	NA	NA	NA	NA	862	798	NA	NA	NA	NA	NA
FBgn0003357	3R	Jon99Ciii	29922216	29923455	NA	NA	NA	NA	NA	1240	798	NA	NA	NA	NA	NA
FBgn0003358	3R	Jon99Ci	29925226	29926189	NA	NA	NA	NA	NA	907	819	NA	NA	NA	NA	Non HouseKeeping
FBgn0003360	X	sesB	10780893	10786958	15.1662	16	16	16	16	2006	939	43.6	723.549	1074.1	1.48449	HouseKeeping
FBgn0003366	X	sev	11071441	11086299	NA	NA	NA	NA	NA	8171	7665	NA	NA	NA	NA	Non HouseKeeping
FBgn0003371	X	sgg	2633952	2679553	6.55233	12.4155	8.02739	8.6191	10.4617	12445	4438	73.9	21.3128	31.0418	1.45649	HouseKeeping
FBgn0003372	2L	Sgs1	4937409	4941423	NA	NA	NA	NA	NA	3950	3861	NA	NA	NA	NA	Non HouseKeeping
FBgn0003373	3L	Sgs3	11512221	11513402	NA	NA	NA	NA	NA	1109	924	NA	NA	NA	NA	Non HouseKeeping
FBgn0003374	X	Sgs4	3250089	3251040	NA	NA	NA	NA	NA	952	864	NA	NA	NA	NA	Non HouseKeeping
FBgn0003375	3R	Sgs5	17595362	17596112	NA	NA	NA	NA	NA	636	492	NA	NA	NA	NA	Non HouseKeeping
FBgn0003377	3L	Sgs7	11509861	11510247	NA	NA	NA	NA	NA	321	225	NA	NA	NA	NA	Non HouseKeeping
FBgn0003378	3L	Sgs8	11508967	11509394	NA	NA	NA	NA	NA	359	228	NA	NA	NA	NA	Non HouseKeeping
FBgn0003380	X	Sh	17924307	18063247	NA	NA	NA	NA	NA	22552	2977	NA	NA	NA	NA	Non HouseKeeping
FBgn0003382	2R	sha	11324314	11336463	NA	NA	NA	NA	NA	6115	4902	NA	NA	NA	NA	Non HouseKeeping
FBgn0003386	2L	Shaw	3718185	3729145	NA	NA	NA	NA	NA	5000	1942	NA	NA	NA	NA	Non HouseKeeping
FBgn0003388	3L	shd	14614458	14622205	NA	NA	NA	NA	NA	3016	1623	NA	NA	NA	NA	Non HouseKeeping
FBgn0003390	X	shf	6771463	6779659	NA	NA	NA	NA	NA	1796	1383	NA	NA	NA	NA	Non HouseKeeping
FBgn0003391	2R	shg	21049654	21057197	NA	0.652844	NA	NA	NA	6400	4524	NA	5.93221	6.1113	1.03019	Non HouseKeeping
FBgn0003392	X	shi	15892116	15906716	6.31293	16	7.8048	10.0436	9.56856	5989	2719	63.9	178.919	252.987	1.41397	HouseKeeping
FBgn0003396	2R	shn	11159086	11217394	4.8922	1.46983	2.77998	5.13644	6.94777	10997	7764	NA	33.0576	19.0259	0.575536	HouseKeeping
FBgn0003401	2R	shu	23841461	23843286	3.58343	3.37669	8.37624	11.1009	8.37174	1694	1368	71.9	27.9252	29.9111	1.07111	Non HouseKeeping
FBgn0003410	3L	sina	16853751	16858712	2.16332	4.4299	4.41573	5.10963	5.47065	3257	945	61.2	46.0679	29.591	0.642334	Non HouseKeeping
FBgn0003411	X	sisA	11321579	11322357	NA	NA	NA	NA	NA	779	570	NA	NA	NA	NA	Non HouseKeeping
FBgn0003415	3L	skd	20992814	21027434	8.42421	3.61552	8.16194	13.0489	15.277	12307	8307	51.6	25.5929	10.6883	0.417628	Non HouseKeeping
FBgn0003416	X	sl	16350315	16356482	5.56152	11.4778	11.1058	11.3595	10.433	5678	3711	65.2	24.1689	27.076	1.12028	HouseKeeping
FBgn0003423	X	slgA	21374002	21385159	5.39084	4.63896	NA	NA	9.61706	4305	2168	64.1	15.6449	23.6833	1.5138	Non HouseKeeping
FBgn0003429	3R	slo	24662491	24711595	NA	NA	NA	NA	NA	10153	4267	NA	NA	NA	NA	Non HouseKeeping
FBgn0003430	2L	slp1	3825675	3827099	NA	NA	NA	NA	NA	1425	969	NA	NA	NA	NA	Non HouseKeeping
FBgn0003435	2R	sm	19517864	19631508	NA	NA	NA	NA	NA	16635	2167	NA	NA	NA	NA	Non HouseKeeping
FBgn0003444	2L	smo	277582	282167	2.6387	0.857046	6.42251	10.9248	9.96454	4008	3111	75.3	18.6863	16.149	0.864217	Non HouseKeeping
FBgn0003447	X	sn	7964024	7986601	NA	16	NA	NA	NA	3507	1539	NA	NA	NA	NA	Non HouseKeeping
FBgn0003448	2L	sna	15476593	15478260	NA	NA	NA	NA	NA	1668	1173	NA	NA	NA	NA	Non HouseKeeping
FBgn0003449	X	snf	5309242	5310501	8.60501	16	16	9.23053	14.763	835	651	45.4	117.229	263.067	2.24405	HouseKeeping
FBgn0003450	3R	snk	13040165	13042770	NA	NA	NA	NA	NA	1435	1308	NA	NA	NA	NA	Non HouseKeeping
FBgn0003459	3L	stwl	14402930	14409939	NA	1.10299	13.915	4.68574	6.29334	4334	3148	NA	18.6333	39.4463	2.11698	Non HouseKeeping
FBgn0003460	2R	so	7419350	7434872	NA	NA	NA	NA	NA	2786	1251	NA	NA	NA	NA	Non HouseKeeping
FBgn0003462	3L	Sod1	11112281	11113740	16	16	16	13.3782	16	735	462	52.3	331.886	619.633	1.86701	HouseKeeping
FBgn0003463	X	sog	15603283	15633434	NA	NA	NA	NA	NA	6442	3117	NA	7.82471	7.65347	0.978115	Non HouseKeeping
FBgn0003464	X	sol	21350280	21357912	7.05087	6.35416	11.21	10.2332	9.09113	5724	4790	74.5	17.8304	3.66105	0.205327	HouseKeeping
FBgn0003475	2L	spir	20311219	20348386	3.75471	5.33378	3.99617	7.82427	6.52252	6505	3522	57.4	13.1053	7.89481	0.602415	Non HouseKeeping
FBgn0003479	3R	spn-A	30054696	30056037	2.19416	2.47252	6.4356	5.87821	6.57119	1342	1011	72.1	33.7221	40.9419	1.2141	HouseKeeping
FBgn0003480	3R	spn-B	14328051	14329608	NA	NA	6.59349	NA	NA	1384	1026	61.6	NA	NA	NA	Non HouseKeeping
FBgn0003482	3R	spn-D	27165716	27167122	NA	NA	NA	NA	NA	1026	813	73	NA	NA	NA	Non HouseKeeping
FBgn0003483	3R	spn-E	15837419	15844415	3.77589	3.29501	6.07599	10.7474	10.0604	4678	4305	47.6	9.9094	10.7159	1.08138	Non HouseKeeping
FBgn0003486	3L	spo	5590083	5592571	NA	NA	NA	NA	NA	2489	1632	NA	NA	NA	NA	Non HouseKeeping
FBgn0003495	3R	spz	27064990	27070070	10.3161	16	16	16	16	2364	1119	63.7	67.5751	170.692	2.52597	Non HouseKeeping
FBgn0003499	3R	sr	18090803	18135583	NA	NA	NA	NA	NA	8113	3816	NA	NA	NA	NA	Non HouseKeeping
FBgn0003502	2L	Btk29A	8258373	8301079	4.57489	4.48673	11.2425	7.79823	7.72669	9022	2531	40.7	12.1922	9.05095	0.742353	Non HouseKeeping
FBgn0003507	3R	srp	15986152	16004081	4.40688	4.61012	13.542	14.854	8.46581	5831	4018	67.9	126.384	98.1415	0.776534	Non HouseKeeping
FBgn0003510	3R	Sry-alpha	30039719	30043071	NA	NA	NA	NA	NA	3300	1593	NA	NA	NA	NA	Non HouseKeeping
FBgn0003511	3R	Sry-beta	30039719	30043071	NA	NA	NA	NA	NA	3300	1071	58.5	25.2214	20.5042	0.812968	HouseKeeping
FBgn0003512	3R	Sry-delta	30043341	30044886	3.1885	3.67849	8.22726	4.17545	5.0611	1546	1302	50	84.4638	58.2436	0.689569	HouseKeeping
FBgn0003513	3R	ss	16374434	16403690	NA	NA	NA	NA	NA	5191	3198	NA	NA	NA	NA	Non HouseKeeping
FBgn0003514	X	sqh	6223061	6225140	16	16	16	16	16	1578	525	66.8	876.345	1507.94	1.72071	HouseKeeping
FBgn0003515	3L	st	16497651	16500460	NA	NA	NA	NA	NA	2146	2001	NA	NA	NA	NA	Non HouseKeeping
FBgn0003517	X	sta	1481797	1483413	16	16	16	16	16	1338	813	50.5	6214.31	1215.89	0.195659	HouseKeeping
FBgn0003520	2R	stau	18117896	18125779	4.0925	3.91048	8.34957	7.64917	7.29504	5369	3081	73.6	35.9489	26.1515	0.727463	Non HouseKeeping
FBgn0003525	3R	stg	29251826	29255800	6.90014	16	12.2175	16	7.05313	3064	1440	54	458.52	211.306	0.460844	Non HouseKeeping
FBgn0003527	2R	stil	12570367	12571883	NA	NA	NA	NA	NA	1171	966	NA	NA	NA	NA	Non HouseKeeping
FBgn0003545	2R	sub	17745500	17748078	4.08381	2.4846	NA	NA	NA	2460	1887	74.6	30.4365	40.0197	1.31486	Non HouseKeeping
FBgn0003557	2L	Su(dx)	2037714	2044372	3.47406	4.13587	10.5902	10.1082	10.6196	4798	2850	67.6	82.2956	63.8595	0.775977	Non HouseKeeping
FBgn0003559	X	su(f)	23096771	23101431	5.86427	16	9.30338	7.55483	7.86934	3014	2298	63	38.4594	59.8119	1.5552	NA
FBgn0003567	3R	su(Hw)	14304455	14308589	5.11952	3.49904	8.242	9.56458	9.74034	3682	2826	59.8	70.2809	62.6688	0.891691	HouseKeeping
FBgn0003575	X	su(sable)	635890	643760	2.25982	2.28731	NA	NA	NA	5047	3978	73.1	32.6334	23.1538	0.709511	HouseKeeping
FBgn0003598	3R	Su(var)3-7	13264364	13270038	1.97101	1.00163	7.53852	4.41869	6.4566	5051	3753	58	29.2092	25.7627	0.882005	Non HouseKeeping
FBgn0003607	2L	Su(var)205	8209626	8211122	11.1285	16	13.0329	11.7063	16	1109	621	61.1	409.218	651.787	1.59276	HouseKeeping
FBgn0003612	2R	Su(var)2-10	9116122	9122000	2.77799	1.70953	5.60393	4.48141	4.45626	5039	2242	120.7	82.8171	65.111	0.786203	HouseKeeping
FBgn0003638	X	su(w[a])	1012779	1046040	5.35811	4.74948	NA	NA	NA	5658	3430	117.4	38.7647	7.96838	0.205558	NA
FBgn0003651	3R	svp	12258737	12302785	NA	NA	NA	NA	NA	5595	3365	NA	NA	NA	NA	Non HouseKeeping
FBgn0003654	X	sw	20227961	20236382	7.18164	8.71568	7.58974	7.9612	7.96323	3304	2016	NA	54.2026	47.2547	0.871815	NA
FBgn0003655	X	swa	6363418	6365708	NA	NA	NA	NA	NA	2022	1647	80.8	NA	NA	NA	Non HouseKeeping
FBgn0003656	X	sws	7956820	7968236	4.41685	3.76296	7.22569	8.8988	8.78999	5963	4395	69.1	16.3499	9.02263	0.551848	HouseKeeping
FBgn0003660	2R	Syb	10249435	10252417	16	16	16	16	16	1237	476	51.2	406.971	498.518	1.22495	HouseKeeping
FBgn0003676	3R	CCT1	22489105	22491439	5.44092	16	9.1227	7.81833	8.42193	1980	1674	NA	348.836	451.968	1.29564	HouseKeeping
FBgn0003683	3L	term	18592303	18593771	NA	NA	NA	NA	NA	1469	1287	NA	NA	NA	NA	NA
FBgn0003687	2R	Tbp	21686192	21687642	1.97565	1.31478	6.7162	3.41984	4.63747	1387	1062	72.6	52.9282	80.183	1.51494	Non HouseKeeping
FBgn0003701	2R	thr	17861273	17865963	NA	1.01182	NA	NA	NA	4578	4140	62	16.9979	17.2105	1.01251	Non HouseKeeping
FBgn0003710	3L	tipE	4188499	4193788	NA	NA	NA	NA	NA	4084	1359	NA	NA	NA	NA	Non HouseKeeping
FBgn0003714	X	tko	2442313	2443976	9.27113	NA	NA	NA	NA	1596	517	55.3	102.129	197.1	1.92992	HouseKeeping
FBgn0003716	2L	tkv	5219000	5271384	2.18811	0.70821	7.75739	6.0099	4.92082	4433	1820	57	11.9119	19.618	1.64693	HouseKeeping
FBgn0003719	3R	tld	24749731	24753510	NA	NA	NA	NA	NA	3359	3204	NA	NA	NA	NA	Non HouseKeeping
FBgn0003720	3R	tll	30852315	30854400	NA	NA	NA	NA	NA	1965	1359	NA	NA	NA	NA	Non HouseKeeping
FBgn0003721	3R	Tm1	15281371	15308779	8.35334	16	7.03949	11.7151	12.7007	9804	4921	23.7	60.7716	78.5916	1.29323	HouseKeeping
FBgn0003731	2R	Egfr	21522420	21559977	NA	NA	NA	NA	NA	6947	4435	NA	NA	NA	NA	Non HouseKeeping
FBgn0003733	2R	tor	7705183	7709184	NA	NA	NA	NA	NA	3131	2772	NA	NA	NA	NA	Non HouseKeeping
FBgn0003741	3L	tra	16590059	16591050	NA	NA	NA	NA	NA	862	665	NA	36.939	6.17689	0.167218	HouseKeeping
FBgn0003742	2R	tra2	14602004	14604337	3.42477	3.20648	8.3662	8.21149	7.73747	1844	809	72.3	46.3564	29.0975	0.627692	HouseKeeping
FBgn0003744	3L	trc	19830864	19834304	4.50623	4.22355	8.22784	7.77082	7.57619	2816	1392	63.6	74.9835	73.0912	0.974763	HouseKeeping
FBgn0003747	X	Gr5a	5680617	5682488	NA	NA	NA	NA	NA	1490	1335	NA	NA	NA	NA	Non HouseKeeping
FBgn0003748	2R	Treh	21074018	21088945	6.53268	6.128	9.88776	11.9807	13.5648	4369	1841	60.9	32.3841	61.3579	1.89469	HouseKeeping
FBgn0003751	2L	trk	10271443	10272324	9.13237	NA	16	NA	NA	882	708	NA	NA	NA	NA	Non HouseKeeping
FBgn0003861	3R	trp	29914521	29920289	NA	NA	NA	NA	NA	4149	3837	NA	NA	NA	NA	Non HouseKeeping
FBgn0003862	3R	trx	14263358	14286903	3.55094	1.51634	5.86261	10.1995	8.52794	14052	11181	NA	21.2583	10.0039	0.470589	Non HouseKeeping
FBgn0003863	2R	alphaTry	11344260	11345119	NA	NA	NA	NA	NA	860	771	NA	NA	NA	NA	Non HouseKeeping
FBgn0003865	X	tsg	11988062	11988948	NA	NA	NA	NA	NA	887	750	NA	NA	NA	NA	Non HouseKeeping
FBgn0003866	2L	tsh	21828593	21837011	6.00217	NA	7.16422	8.37373	7.90619	4732	2865	NA	NA	NA	NA	Non HouseKeeping
FBgn0003867	3R	tsl	21778114	21782536	NA	NA	NA	NA	NA	2059	1062	NA	NA	NA	NA	Non HouseKeeping
FBgn0003870	3R	ttk	31713867	31735392	2.19407	1.54505	7.62159	8.31866	6.87125	7557	3509	73.7	34.9273	26.2484	0.751515	Non HouseKeeping
FBgn0003882	3R	tub	4387742	4389813	3.94938	3.77816	11.0748	7.84136	8.17559	2006	1389	61.1	55.6983	35.8283	0.643257	HouseKeeping
FBgn0003884	3R	alphaTub84B	7086599	7088839	13.5448	16	16	16	16	1752	1353	58.7	2896.49	2074.83	0.716327	HouseKeeping
FBgn0003885	3R	alphaTub84D	7530753	7532732	10.3392	16	16	10.8541	13.0646	1980	1353	NA	188.21	147.477	0.783574	Non HouseKeeping
FBgn0003886	3R	alphaTub85E	9731221	9733250	NA	16	NA	NA	NA	1560	1350	NA	NA	NA	NA	Non HouseKeeping
FBgn0003888	2R	betaTub60D	24305881	24313099	16	16	16	16	16	2518	1365	66.4	301.32	250.81	0.83237	Non HouseKeeping
FBgn0003889	3R	betaTub85D	9408383	9410282	NA	NA	NA	NA	NA	1841	1341	NA	NA	NA	NA	Non HouseKeeping
FBgn0003890	3R	betaTub97EF	27967008	27988384	9.11645	16	8.44628	5.75147	7.14069	1869	1542	NA	10.0911	7.68414	0.76148	HouseKeeping
FBgn0003891	2R	tud	21183322	21192913	16	16	16	16	16	8830	7548	65.6	68.6442	55.6551	0.810776	HouseKeeping
FBgn0003892	2R	ptc	8649649	8665223	2.83497	NA	7.34635	6.1271	6.92259	5521	3861	72.7	47.909	33.3894	0.696934	Non HouseKeeping
FBgn0003896	2L	tup	18859507	18881261	NA	NA	NA	NA	NA	3314	1625	NA	NA	NA	NA	Non HouseKeeping
FBgn0003900	2R	twi	22985374	23048325	NA	NA	NA	NA	NA	2388	1473	77.4	NA	NA	NA	Non HouseKeeping
FBgn0003916	2L	snRNA:U1:21D	901491	901654	NA	NA	NA	NA	NA	164	NA	NA	NA	NA	NA	NA
FBgn0003920	X	snRNA:U2:14B	16254672	16254863	NA	NA	NA	NA	NA	192	NA	NA	NA	NA	NA	NA
FBgn0003922	2L	snRNA:U2:38ABa	19815614	19815805	NA	NA	NA	NA	NA	192	NA	NA	NA	NA	NA	NA
FBgn0003923	2L	snRNA:U2:38ABb	19812646	19812836	NA	NA	NA	NA	NA	191	NA	NA	NA	NA	NA	NA
FBgn0003926	2L	snRNA:U3	1432711	1432921	NA	NA	NA	NA	NA	211	NA	NA	NA	NA	NA	NA
FBgn0003930	2L	snRNA:U4:39B	21215036	21215178	NA	NA	NA	NA	NA	143	NA	NA	NA	NA	NA	NA
FBgn0003931	2L	snRNA:U4:38AB	19810734	19810875	NA	NA	NA	NA	NA	142	NA	NA	NA	NA	NA	NA
FBgn0003933	X	snRNA:U5:14B	16254008	16254117	NA	NA	NA	NA	NA	110	NA	NA	NA	NA	NA	NA
FBgn0003934	2L	snRNA:U5:23D	3048701	3048831	NA	NA	NA	NA	NA	131	NA	NA	NA	NA	NA	NA
FBgn0003935	2L	snRNA:U5:34A	13244848	13244974	NA	NA	NA	NA	NA	127	NA	NA	NA	NA	NA	NA
FBgn0003936	2L	snRNA:U5:35D	15751557	15751682	NA	NA	NA	NA	NA	126	NA	NA	NA	NA	NA	NA
FBgn0003938	3L	snRNA:U5:63BC	3090801	3090923	NA	NA	NA	NA	NA	123	NA	NA	NA	NA	NA	NA
FBgn0003941	2L	RpL40	4227699	4228561	16	16	16	16	16	659	387	58.9	3522.7	3515.7	0.998012	HouseKeeping
FBgn0003942	2L	RpS27A	10408352	10410456	16	16	16	16	16	592	471	54.1	4367.37	3835.27	0.878163	NA
FBgn0003943	3L	Ubi-p63E	3899259	3903184	5.58293	16	9.98923	12.1841	13.5756	3138	2292	57.4	154.583	82.5083	0.533746	HouseKeeping
FBgn0003944	3R	Ubx	16656623	16734426	NA	NA	NA	NA	NA	4282	1170	NA	NA	NA	NA	Non HouseKeeping
FBgn0003950	X	unc	21111414	21116914	NA	4.85328	NA	NA	NA	4775	4161	33.1	NA	NA	NA	Non HouseKeeping
FBgn0003961	2L	Uro	7780085	7781415	NA	NA	2.99258	8.24199	8.83885	1262	1059	NA	NA	NA	NA	Non HouseKeeping
FBgn0003963	2L	ush	476220	540560	4.24284	1.40015	7.73169	6.20928	6.66268	6706	3682	66.5	117.38	58.9122	0.501891	Non HouseKeeping
FBgn0003964	X	usp	2038798	2042311	2.97172	6.1773	7.04888	6.11685	6.58664	3038	1527	69.7	89.4789	54.4208	0.608197	Non HouseKeeping
FBgn0003965	X	v	10923972	10925631	NA	NA	NA	NA	NA	1305	1140	NA	NA	NA	NA	Non HouseKeeping
FBgn0003969	X	vap	15999951	16005812	4.21891	3.44051	4.88752	7.57323	7.31686	4457	2865	71.1	64.6558	56.4117	0.872493	HouseKeeping
FBgn0003975	2R	vg	12884632	12899385	NA	NA	NA	NA	NA	3463	1362	NA	NA	NA	NA	Non HouseKeeping
FBgn0003977	2R	vir	23360192	23366355	2.66316	2.37416	6.05405	7.87276	NA	5867	5565	69.5	35.1714	25.2664	0.718378	HouseKeeping
FBgn0003978	2L	vls	20064261	20065679	6.00788	5.5807	14.9669	9.23421	8.18557	1310	1104	65.8	48.2224	54.093	1.12174	HouseKeeping
FBgn0003979	2L	Vm26Aa	5959596	5960340	NA	NA	NA	NA	NA	745	426	NA	NA	NA	NA	Non HouseKeeping
FBgn0003980	2L	Vm26Ab	5957004	5957639	NA	NA	NA	NA	NA	636	507	NA	NA	NA	NA	Non HouseKeeping
FBgn0003983	2L	Vm34Ca	13411141	13411631	NA	NA	NA	NA	NA	491	360	NA	NA	NA	NA	Non HouseKeeping
FBgn0003984	3L	vn	5813338	5845664	NA	NA	NA	NA	NA	5239	1913	NA	NA	NA	NA	Non HouseKeeping
FBgn0003996	X	w	2790599	2796466	NA	NA	NA	NA	NA	2352	2064	NA	NA	NA	NA	Non HouseKeeping
FBgn0003997	3L	hid	18167745	18185641	NA	6.42979	NA	NA	NA	4018	1233	NA	5.3174	4.22833	0.795188	Non HouseKeeping
FBgn0004003	2R	wbl	19249395	19250917	NA	NA	NA	NA	NA	1319	774	NA	NA	NA	NA	Non HouseKeeping
FBgn0004034	X	y	356509	361245	16	16	16	16	16	2038	1626	NA	NA	NA	NA	Non HouseKeeping
FBgn0004045	X	Yp1	10053811	10055498	NA	NA	NA	NA	NA	1611	1320	NA	NA	NA	NA	Non HouseKeeping
FBgn0004047	X	Yp3	13759546	13761547	NA	NA	8.08704	11.4388	8.14215	1868	1263	NA	NA	NA	NA	Non HouseKeeping
FBgn0004049	3R	yrt	13428867	13434984	4.36149	4.40763	7.54245	7.97721	8.91911	4464	2925	49.3	23.5207	22.7392	0.966773	HouseKeeping
FBgn0004050	X	z	2447769	2450550	3.70515	4.31604	6.40023	5.34545	5.42101	2599	1818	61.7	52.2681	14.5125	0.277654	HouseKeeping
FBgn0004052	3L	Z600	15509061	15509513	NA	NA	NA	NA	NA	453	273	NA	NA	NA	NA	Non HouseKeeping
FBgn0004053	3R	zen	6752864	6754194	NA	NA	NA	NA	NA	1267	1062	NA	NA	NA	NA	Non HouseKeeping
FBgn0004054	3R	zen2	6743135	6744136	NA	NA	NA	NA	NA	1002	759	NA	NA	NA	NA	Non HouseKeeping
FBgn0004055	2R	uzip	25012062	25031737	10.372	4.44742	15.8766	16	16	4114	1467	79.2	82.77	228.417	2.75966	Non HouseKeeping
FBgn0004057	X	Zw	19667252	19672353	3.43517	3.58757	8.82928	4.63638	5.29901	2512	1575	69.3	41.6831	45.3394	1.08772	Non HouseKeeping
FBgn0004066	X	Prosalpha4	16276270	16277587	8.85802	16	15.9104	11.1996	12.9491	1176	750	66.4	193.602	319.763	1.65166	HouseKeeping
FBgn0004087	3R	Dhfr	16481167	16481878	8.38957	8.70414	15.3377	9.84263	16	662	549	53.2	56.8456	90.3598	1.58957	Non HouseKeeping
FBgn0004101	2R	bs	24342861	24376473	3.9399	NA	7.90406	5.41167	6.06175	4791	1584	59.4	13.8522	9.17595	0.662417	HouseKeeping
FBgn0004102	X	oc	8630159	8650681	NA	NA	NA	NA	NA	5041	2013	NA	NA	NA	NA	Non HouseKeeping
FBgn0004103	3R	Pp1-87B	12423621	12425917	14.2466	16	16	16	16	2203	909	61.9	325.149	613.868	1.88796	HouseKeeping
FBgn0004106	2L	Cdk1	10384739	10386262	2.42712	2.61534	8.34276	6.46998	12.6124	1082	894	80.5	77.053	322.51	4.18556	Non HouseKeeping
FBgn0004107	3R	Cdk2	20735623	20738414	1.41641	0.981152	NA	NA	NA	2299	945	87.5	29.3243	39.6218	1.35116	Non HouseKeeping
FBgn0004108	3L	Nrt	16766072	16777465	6.67088	4.40916	7.07724	10.12	11.3118	4281	2541	NA	16.1694	21.2016	1.31121	Non HouseKeeping
FBgn0004110	3R	tin	21378977	21381970	NA	NA	NA	NA	NA	1664	1251	NA	NA	NA	NA	Non HouseKeeping
FBgn0004117	3R	Tm2	15310193	15315197	NA	NA	NA	NA	NA	2613	938	NA	NA	NA	NA	Non HouseKeeping
FBgn0004118	3R	nAChRbeta2	24509228	24515106	NA	16	NA	NA	NA	4018	1647	NA	NA	NA	NA	Non HouseKeeping
FBgn0004132	2R	boca	7565873	7566738	16	13.6608	16	16	16	704	543	46	131.529	183.298	1.39359	HouseKeeping
FBgn0004133	2R	blow	7580488	7587079	7.35982	4.65799	8.62033	6.59961	6.44597	2848	1969	63.1	37.116	16.7694	0.451812	Non HouseKeeping
FBgn0004143	X	nullo	7049476	7050321	NA	NA	NA	NA	NA	846	642	NA	NA	NA	NA	Non HouseKeeping
FBgn0004167	3L	kst	3336860	3368133	7.88808	16	7.02736	9.9085	10.8078	14454	13077	56.4	92.1643	28.4995	0.309226	Non HouseKeeping
FBgn0004168	2R	5-HT1A	19067155	19121958	NA	NA	NA	NA	NA	5019	2541	NA	NA	NA	NA	Non HouseKeeping
FBgn0004169	X	up	13593474	13602578	NA	NA	NA	NA	NA	2530	1280	NA	NA	NA	NA	Non HouseKeeping
FBgn0004170	X	sc	396060	397497	NA	NA	NA	NA	NA	1438	1038	NA	NA	NA	NA	Non HouseKeeping
FBgn0004171	3R	Mst98Cb	28292798	28293863	NA	NA	NA	NA	NA	1066	798	NA	NA	NA	NA	Non HouseKeeping
FBgn0004172	3R	Mst84Da	7365850	7366262	NA	NA	NA	NA	NA	358	192	NA	NA	NA	NA	Non HouseKeeping
FBgn0004173	3R	Mst84Db	7365160	7365627	NA	NA	NA	NA	NA	415	225	NA	NA	NA	NA	Non HouseKeeping
FBgn0004174	3R	Mst84Dc	7364254	7364673	NA	NA	NA	NA	NA	363	168	NA	NA	NA	NA	Non HouseKeeping
FBgn0004175	3R	Mst84Dd	7363307	7363773	NA	NA	NA	NA	NA	415	219	NA	NA	NA	NA	Non HouseKeeping
FBgn0004177	2L	mts	7827650	7833576	5.96564	14.5471	8.69245	10.5253	10.3785	3102	930	54.4	220.707	364.387	1.651	HouseKeeping
FBgn0004179	3L	Csp	22267382	22273745	5.87559	16	8.89899	9.64021	10.9768	3081	758	78.7	72.7715	152.984	2.10225	HouseKeeping
FBgn0004181	2R	Ebp	25175126	25176715	NA	NA	NA	NA	NA	1529	1134	NA	NA	NA	NA	Non HouseKeeping
FBgn0004183	3R	snRNA:U1:82Eb	4947933	4948096	NA	NA	NA	NA	NA	164	NA	NA	NA	NA	NA	NA
FBgn0004185	3R	snRNA:U1:95Ca	23859467	23859630	NA	NA	NA	NA	NA	164	NA	NA	NA	NA	NA	NA
FBgn0004186	3R	snRNA:U1:95Cb	23827870	23828033	NA	NA	NA	NA	NA	164	NA	NA	NA	NA	NA	NA
FBgn0004187	3R	snRNA:U1:95Cc	23826334	23826497	NA	NA	NA	NA	NA	164	NA	NA	NA	NA	NA	NA
FBgn0004188	3R	snRNA:U6:96Aa	24556088	24556194	NA	NA	NA	NA	NA	107	NA	NA	NA	NA	NA	NA
FBgn0004189	3R	snRNA:U6:96Ab	24556692	24556798	NA	NA	NA	NA	NA	107	NA	NA	NA	NA	NA	NA
FBgn0004190	3R	snRNA:U6:96Ac	24557215	24557321	NA	NA	NA	NA	NA	107	NA	NA	NA	NA	NA	NA
FBgn0004191	2L	snRNA:U2:34ABa	13211925	13212116	NA	NA	NA	NA	NA	192	NA	NA	NA	NA	NA	NA
FBgn0004192	2L	snRNA:U2:34ABb	13215839	13216030	NA	NA	NA	NA	NA	192	NA	NA	NA	NA	NA	NA
FBgn0004197	3R	Ser	27172090	27194267	1.54099	0.558976	6.28923	5.38096	6.08509	5831	4224	70.9	NA	NA	NA	Non HouseKeeping
FBgn0004198	X	ct	7608428	7678859	NA	1.2909	NA	NA	NA	12443	7062	NA	42.5949	23.1319	0.543067	Non HouseKeeping
FBgn0004227	X	nonA	16361569	16371547	6.71626	9.94021	9.65704	8.91034	10.1841	8029	2439	65.3	59.6765	68.0136	1.1397	HouseKeeping
FBgn0004228	3L	mex1	15517424	15519592	NA	NA	NA	NA	NA	1219	305	NA	NA	NA	NA	Non HouseKeeping
FBgn0004237	3R	Hrb87F	13656846	13660531	13.5035	16	16	16	16	2759	1158	64.3	256.517	233.704	0.911069	HouseKeeping
FBgn0004240	2R	DptA	18865765	18866260	NA	NA	NA	NA	NA	496	321	61.2	NA	NA	NA	Non HouseKeeping
FBgn0004242	2L	Syt1	2772327	2799979	NA	NA	NA	NA	NA	7190	1464	NA	NA	NA	NA	Non HouseKeeping
FBgn0004244	3L	Rdl	9145838	9182149	NA	NA	NA	NA	NA	8994	2033	NA	NA	NA	NA	Non HouseKeeping
FBgn0004359	3R	T48	26881734	26910997	NA	NA	NA	NA	NA	2449	1260	83	NA	NA	NA	Non HouseKeeping
FBgn0004360	2R	Wnt2	9494166	9503188	NA	NA	NA	NA	NA	2240	1059	NA	NA	NA	NA	Non HouseKeeping
FBgn0004362	2R	HmgD	21701458	21716727	9.63562	16	8.74372	9.86328	14.6997	1965	339	58.9	1570.69	2389.36	1.52122	HouseKeeping
FBgn0004363	2L	porin	10847227	10850848	13.8327	16	16	16	16	2858	849	NA	635.814	1126.37	1.77154	HouseKeeping
FBgn0004364	2R	18w	20111511	20116932	NA	NA	6.86796	NA	10.1133	5422	4158	NA	8.2204	7.8651	0.956777	NA
FBgn0004367	X	mei-41	16391698	16399850	NA	0.685502	NA	NA	NA	7899	7554	67.4	6.52684	3.84821	0.589598	Non HouseKeeping
FBgn0004368	X	Ptp4E	4939128	4955916	5.70212	2.57888	6.95166	10.6926	9.9448	7229	5344	82.9	28.2996	20.7534	0.733345	HouseKeeping
FBgn0004369	3R	Ptp99A	29377646	29487131	NA	8.09787	NA	NA	NA	9139	5088	72.8	NA	NA	NA	Non HouseKeeping
FBgn0004370	X	Ptp10D	11622015	11677338	11.5443	3.36744	NA	NA	16	8708	6039	72.8	10.0895	8.89472	0.881583	Non HouseKeeping
FBgn0004372	3L	aly	3024129	3026521	NA	NA	NA	NA	NA	2267	1707	NA	NA	NA	NA	Non HouseKeeping
FBgn0004373	3L	fwd	305393	319884	3.61145	1.68573	4.95636	7.86533	6.5407	7436	5049	58.7	48.3405	41.679	0.862196	HouseKeeping
FBgn0004374	2L	neb	20075757	20089698	3.40988	0.9539	NA	NA	NA	3592	3366	52.9	20.8027	15.6766	0.753583	Non HouseKeeping
FBgn0004378	3L	Klp61F	1241568	1245910	5.01374	3.47633	9.65346	5.13419	5.60095	3871	3201	68.4	104.76	124.276	1.1863	Non HouseKeeping
FBgn0004379	3L	Klp67A	9362636	9367046	5.36025	2.73395	NA	NA	NA	3086	2462	61.1	45.8749	51.8491	1.13023	Non HouseKeeping
FBgn0004380	3L	Klp64D	5356864	5359392	2.68938	0.819423	7.98917	5.61164	5.87515	2529	2034	61.7	29.2683	29.4379	1.00579	HouseKeeping
FBgn0004381	3L	Klp68D	11795614	11798875	2.98066	1.89834	7.37599	5.47251	6.13332	2998	2355	83.9	12.9549	9.19068	0.709435	HouseKeeping
FBgn0004387	3R	Klp98A	27547775	27559145	3.93745	1.90142	4.05367	5.62868	5.62434	5530	3798	NA	30.7735	17.1796	0.558259	Non HouseKeeping
FBgn0004389	3R	bnk	31193362	31194389	NA	NA	NA	NA	NA	1028	912	NA	NA	NA	NA	Non HouseKeeping
FBgn0004390	3L	RasGAP1	9839093	9855285	1.5284	0.880708	6.13964	3.99712	5.50701	5434	3546	68.8	38.6059	38.3158	0.992485	Non HouseKeeping
FBgn0004391	X	shtd	15455544	15462441	3.60881	3.37321	6.82685	6.99955	7.08719	6481	6093	60.6	18.9384	12.0052	0.633905	Non HouseKeeping
FBgn0004394	2L	pdm2	12657165	12686306	NA	NA	NA	NA	NA	4624	2827	NA	NA	NA	NA	Non HouseKeeping
FBgn0004395	3R	unk	23149653	23157862	2.9865	2.61605	8.46209	13.4144	10.9056	6328	2022	72	47.8594	82.8215	1.73052	Non HouseKeeping
FBgn0004396	3L	CrebA	15535395	15553214	NA	2.24498	NA	NA	NA	4498	1551	45.4	131.55	132.215	1.00506	Non HouseKeeping
FBgn0004397	X	Vinc	2214347	2222567	5.46629	8.23213	6.63939	7.54331	7.63323	3933	2886	61.8	146.878	140.14	0.954125	HouseKeeping
FBgn0004400	2R	rhi	17628491	17633516	8.88208	16	16	16	16	1570	1257	NA	17.1081	32.0496	1.87336	Non HouseKeeping
FBgn0004401	3L	Pep	17638103	17645036	6.03198	7.9864	13.1781	11.8149	10.3982	2792	2151	68.4	273.105	290.118	1.06229	HouseKeeping
FBgn0004403	X	RpS14a	7933742	7934677	16	16	16	16	16	877	456	55.8	2084.23	700.542	0.336116	HouseKeeping
FBgn0004404	X	RpS14b	7934898	7935792	16	16	16	16	16	597	456	65.6	786.379	234.207	0.29783	HouseKeeping
FBgn0004406	2L	tam	13823980	13827772	6.04318	10.1838	16	16	14.7529	3679	3438	57.5	21.6638	11.718	0.540901	Non HouseKeeping
FBgn0004407	2L	DNApol-gamma35	13831482	13833105	NA	NA	NA	NA	NA	1570	1086	NA	27.0465	7.71017	0.285072	NA
FBgn0004414	3L	msopa	22082720	22083367	NA	NA	NA	NA	NA	648	252	NA	NA	NA	NA	Non HouseKeeping
FBgn0004419	2L	me31B	10239341	10242172	3.6911	4.10662	7.09288	6.34807	8.51046	1845	1380	79.8	130.177	417.976	3.21083	HouseKeeping
FBgn0004425	3L	LysB	1207371	1207981	NA	NA	NA	NA	NA	611	423	NA	NA	NA	NA	NA
FBgn0004426	3L	LysC	1210485	1210726	NA	NA	NA	NA	NA	242	NA	NA	NA	NA	NA	NA
FBgn0004427	3L	LysD	1210717	1211196	NA	NA	NA	NA	NA	480	423	NA	NA	NA	NA	NA
FBgn0004428	3L	LysE	1212827	1213406	NA	NA	NA	NA	NA	580	423	NA	NA	NA	NA	NA
FBgn0004429	3L	LysP	1218082	1218696	NA	NA	NA	NA	NA	615	426	NA	NA	NA	NA	Non HouseKeeping
FBgn0004430	3L	LysS	1227747	1228238	NA	NA	NA	NA	NA	492	423	NA	NA	NA	NA	Non HouseKeeping
FBgn0004431	3L	LysX	1194739	1195302	16	NA	16	16	16	564	429	NA	NA	NA	NA	Non HouseKeeping
FBgn0004432	X	Cyp1	16317673	16320370	16	16	16	16	16	1227	684	49.9	1738.01	3066.63	1.76445	HouseKeeping
FBgn0004435	2R	Galphaq	12612740	12623197	6.53184	0.91644	6.64137	16	10.6922	6910	1382	NA	38.0161	75.3348	1.98166	HouseKeeping
FBgn0004436	3R	Ubc6	4948755	4952682	3.28504	5.66816	5.74924	4.61308	5.71447	2166	456	53.9	134.769	443.469	3.29058	HouseKeeping
FBgn0004449	3L	Ten-m	22293044	22407863	NA	1.21647	NA	NA	NA	13109	10050	NA	83.3559	69.1679	0.829791	Non HouseKeeping
FBgn0004456	X	mew	13214409	13258490	2.88074	0.901423	7.69483	6.2889	7.17643	5204	3759	63.8	17.7208	25.9737	1.46572	Non HouseKeeping
FBgn0004463	2R	RpIII128	12039041	12042623	1.70898	1.81912	6.60223	4.66269	6.72112	3532	3414	52.5	26.2203	28.182	1.07482	Non HouseKeeping
FBgn0004465	3L	Su(P)	16610662	16612199	5.01877	4.17176	9.49382	8.56099	9.55373	1412	1254	55.9	78.007	85.9221	1.10147	HouseKeeping
FBgn0004507	2L	GlyP	2130813	2137296	9.49383	16	16	16	14.8094	3144	2535	57.6	18.8975	16.8892	0.893729	HouseKeeping
FBgn0004509	3R	Fur1	25347431	25473058	8.18457	9.00948	10.1596	12.4465	16	9128	4724	72.6	20.7997	22.6745	1.09014	HouseKeeping
FBgn0004510	3R	Ets97D	26910775	26912886	2.82021	1.72596	5.46652	4.5755	4.69022	1858	1455	67.8	37.2503	39.1979	1.05228	Non HouseKeeping
FBgn0004511	X	dy	11769769	11778784	NA	NA	NA	NA	NA	4075	2100	NA	NA	NA	NA	Non HouseKeeping
FBgn0004512	2R	Mdr49	12940323	12946347	3.12113	2.24433	4.41846	6.61287	6.67474	4396	3909	NA	NA	NA	NA	Non HouseKeeping
FBgn0004513	3L	Mdr65	6240500	6245746	NA	NA	NA	NA	NA	4135	3909	NA	NA	NA	NA	Non HouseKeeping
FBgn0004514	3L	Oct-TyrR	22035003	22065279	NA	NA	NA	NA	NA	3682	1806	NA	NA	NA	NA	Non HouseKeeping
FBgn0004516	3L	Gad1	4074077	4088744	NA	NA	NA	NA	NA	3684	1533	NA	NA	NA	NA	Non HouseKeeping
FBgn0004552	3L	Akh	4141467	4142070	NA	NA	NA	NA	NA	536	240	NA	NA	NA	NA	Non HouseKeeping
FBgn0004554	3R	Edg91	17610856	17611511	NA	NA	NA	NA	NA	604	480	NA	NA	NA	NA	Non HouseKeeping
FBgn0004556	3L	Dbp73D	16728496	16730818	2.40102	2.55616	7.14057	4.0124	4.8522	2209	2064	57.7	28.1228	56.1064	1.99505	Non HouseKeeping
FBgn0004567	2L	slp2	3836840	3839185	NA	NA	NA	NA	NA	2346	1356	NA	NA	NA	NA	Non HouseKeeping
FBgn0004569	3L	aos	16470386	16483650	NA	1.20883	NA	NA	NA	2822	1335	NA	30.9728	27.2185	0.878788	Non HouseKeeping
FBgn0004573	3R	5-HT7	30968236	31016875	NA	NA	NA	NA	NA	4486	1695	NA	NA	NA	NA	Non HouseKeeping
FBgn0004574	3L	Rop	4136359	4138996	6.26946	8.63747	11.4293	11.344	13.8571	2638	1794	NA	268.15	386.422	1.44107	HouseKeeping
FBgn0004575	3R	Syn	10190689	10222442	NA	NA	NA	NA	NA	5803	3126	NA	NA	NA	NA	Non HouseKeeping
FBgn0004577	3R	Pxd	17014576	17027987	NA	NA	NA	NA	NA	2630	2073	NA	NA	NA	NA	Non HouseKeeping
FBgn0004580	2R	Cbp53E	16973927	16996057	NA	NA	NA	NA	NA	2754	933	NA	NA	NA	NA	Non HouseKeeping
FBgn0004581	2R	bgcn	23853270	23858921	NA	8.66837	NA	NA	NA	4159	3648	NA	NA	NA	NA	Non HouseKeeping
FBgn0004583	2L	ex	431227	448701	3.01931	1.23004	8.88782	9.13744	6.96647	6672	4284	52.6	62.3394	35.1817	0.564358	Non HouseKeeping
FBgn0004584	2L	Rrp1	2969773	2972508	10.7559	16	16	13.7633	13.6589	2551	2121	69.3	76.4135	104.654	1.36957	HouseKeeping
FBgn0004587	3R	B52	13661311	13666891	6.68848	6.35814	10.6472	10.2206	8.59826	4313	1183	65.6	366.003	425.881	1.1636	HouseKeeping
FBgn0004588	3L	Eig71Ea	15649126	15649661	NA	NA	NA	NA	NA	412	303	NA	NA	NA	NA	Non HouseKeeping
FBgn0004589	3L	Eig71Eb	15649936	15650541	NA	NA	NA	NA	NA	472	288	NA	NA	NA	NA	Non HouseKeeping
FBgn0004590	3L	Eig71Ec	15651479	15652254	NA	NA	NA	NA	NA	639	522	NA	NA	NA	NA	Non HouseKeeping
FBgn0004591	3L	Eig71Ed	15652537	15653096	NA	NA	NA	NA	NA	415	300	NA	NA	NA	NA	Non HouseKeeping
FBgn0004592	3L	Eig71Ee	15654472	15656010	NA	NA	NA	NA	NA	1486	1338	NA	NA	NA	NA	Non HouseKeeping
FBgn0004593	3L	Eig71Ef	15656655	15657390	NA	NA	NA	NA	NA	420	297	NA	NA	NA	NA	Non HouseKeeping
FBgn0004594	3L	Eig71Eg	15657628	15658149	NA	NA	NA	NA	NA	413	297	NA	NA	NA	NA	Non HouseKeeping
FBgn0004595	3R	pros	11328480	11407627	NA	NA	NA	NA	NA	24892	5595	NA	NA	NA	NA	Non HouseKeeping
FBgn0004597	3R	CycC	14889004	14890205	4.77266	3.30824	9.58899	6.57837	6.63228	1142	804	55.1	36.6416	47.946	1.30851	HouseKeeping
FBgn0004598	X	Fur2	16373086	16381782	5.7916	3.57399	10.3611	9.3508	9.99132	6474	5053	61.8	29.1163	21.5421	0.739865	Non HouseKeeping
FBgn0004606	3R	zfh1	30765926	30789202	3.37806	1.49158	6.05599	5.39488	5.45984	6915	3672	67.2	126.461	74.2602	0.587219	Non HouseKeeping
FBgn0004607	4	zfh2	501810	540874	NA	0.660321	NA	NA	NA	12424	9021	122.9	7.31633	5.58668	0.763591	Non HouseKeeping
FBgn0004611	2L	Plc21C	305935	355566	NA	2.28695	NA	NA	NA	7774	3957	NA	10.2728	2.91457	0.283718	Non HouseKeeping
FBgn0004618	3R	gl	18367927	18372738	NA	NA	NA	NA	NA	3399	2044	NA	NA	NA	NA	Non HouseKeeping
FBgn0004619	3L	GluRIA	6624032	6635059	NA	NA	NA	NA	NA	3810	2976	NA	NA	NA	NA	Non HouseKeeping
FBgn0004620	2L	GluRIIA	5555072	5558994	NA	NA	NA	NA	NA	3253	2724	NA	NA	NA	NA	Non HouseKeeping
FBgn0004622	3R	TkR99D	29950796	29969447	NA	NA	NA	NA	NA	2880	1695	NA	NA	NA	NA	Non HouseKeeping
FBgn0004623	3L	Gbeta76C	19687637	19689992	NA	NA	NA	NA	NA	1466	1041	NA	NA	NA	NA	Non HouseKeeping
FBgn0004629	3R	Cys	14569103	14569644	NA	NA	NA	NA	NA	484	381	55.4	105.544	191.988	1.81903	HouseKeeping
FBgn0004635	3L	rho	1463811	1468944	4.87562	9.92598	3.76429	14.3011	2.72698	3000	1068	NA	17.1889	4.4378	0.258178	Non HouseKeeping
FBgn0004636	3L	Rap1	1859115	1862239	3.88744	16	10.6913	15.3678	16	3012	555	59.7	555.222	645.892	1.1633	HouseKeeping
FBgn0004638	2R	drk	13495222	13502841	7.08519	15.3324	9.24621	12.114	12.2707	2946	636	79.5	108.998	246.17	2.25849	HouseKeeping
FBgn0004643	X	Zw10	2604197	2606824	2.83237	3.30698	7.21577	5.47643	5.92538	2567	2166	57.3	37.4937	24.1428	0.643917	Non HouseKeeping
FBgn0004644	3R	hh	23128169	23141906	NA	NA	NA	NA	NA	2370	1416	NA	NA	NA	NA	Non HouseKeeping
FBgn0004646	X	ogre	6973620	6991318	NA	NA	NA	NA	NA	3940	1089	NA	NA	NA	NA	Non HouseKeeping
FBgn0004647	X	N	3134870	3172221	5.32737	0.77068	10.2949	7.915	9.38079	10150	8112	97.6	48.1273	18.2681	0.379578	Non HouseKeeping
FBgn0004648	X	svr	496446	509072	16	16	16	16	16	8583	4882	82.5	19.5536	32.0049	1.63678	Non HouseKeeping
FBgn0004649	X	yl	14193214	14199958	NA	NA	NA	NA	NA	6351	5997	NA	NA	NA	NA	Non HouseKeeping
FBgn0004650	X	fs(1)N	1322513	1329438	NA	NA	NA	NA	NA	6581	6357	NA	NA	NA	NA	Non HouseKeeping
FBgn0004652	3R	fru	18414273	18545586	NA	0.948515	NA	NA	NA	18433	5277	NA	19.2661	17.9631	0.932371	Non HouseKeeping
FBgn0004654	X	Pgd	2145136	2148566	4.5077	2.82457	7.35515	6.235	6.86759	1895	1446	65.2	190.494	220.918	1.15971	HouseKeeping
FBgn0004655	X	wapl	2149936	2158983	4.09266	3.23572	6.22044	6.56047	6.62268	7054	5226	75.8	52.792	24.7287	0.468418	Non HouseKeeping
FBgn0004656	X	fs(1)h	8037808	8061436	7.5082	8.12789	6.31726	7.8999	8.47956	15685	6173	76.7	64.4483	30.7884	0.477723	HouseKeeping
FBgn0004657	X	mys	8061645	8070237	13.5975	16	7.72681	16	16	4482	2626	74.4	181.194	320.003	1.76607	HouseKeeping
FBgn0004666	3R	sim	13057755	13078124	NA	NA	NA	NA	NA	3547	2104	NA	NA	NA	NA	Non HouseKeeping
FBgn0004687	X	Mlc-c	5619136	5622539	11.2161	16	13.8618	13.645	16	1399	493	59.2	687.996	942.467	1.36987	HouseKeeping
FBgn0004698	2R	Xpc	15311510	15318239	4.73259	7.38109	8.95462	10.5459	9.6831	4830	3905	66.1	41.2801	17.7608	0.43025	HouseKeeping
FBgn0004777	3R	Ccp84Ag	6686728	6688039	NA	NA	NA	NA	NA	1097	576	NA	NA	NA	NA	Non HouseKeeping
FBgn0004778	3R	Ccp84Af	6689602	6690239	NA	NA	NA	NA	NA	580	456	NA	NA	NA	NA	Non HouseKeeping
FBgn0004779	3R	Ccp84Ae	6690887	6691758	NA	NA	NA	NA	NA	754	627	NA	NA	NA	NA	Non HouseKeeping
FBgn0004780	3R	Ccp84Ad	6692732	6693527	NA	NA	NA	NA	NA	735	600	NA	NA	NA	NA	NA
FBgn0004781	3R	Ccp84Ac	6695148	6696271	NA	NA	NA	NA	NA	1060	654	NA	NA	NA	NA	Non HouseKeeping
FBgn0004782	3R	Ccp84Ab	6701968	6702877	NA	NA	NA	NA	NA	834	666	NA	NA	NA	NA	NA
FBgn0004783	3R	Ccp84Aa	6704084	6704903	NA	NA	NA	NA	NA	765	618	NA	NA	NA	NA	NA
FBgn0004784	2R	inaC	16898535	16901575	NA	NA	NA	NA	NA	2351	2103	NA	NA	NA	NA	Non HouseKeeping
FBgn0004795	2R	retn	23632610	23654820	NA	NA	NA	NA	NA	4477	2766	NA	NA	NA	NA	Non HouseKeeping
FBgn0004797	2L	mdy	16816660	16826964	4.01286	3.05015	5.70743	7.98663	8.70293	2689	1698	60.2	21.8802	63.734	2.91286	Non HouseKeeping
FBgn0004811	2L	fs(2)ltoPP43	19792773	19795851	3.72195	4.707	9.65044	5.76634	7.04353	2435	1205	51.3	42.5845	48.5102	1.13915	Non HouseKeeping
FBgn0004828	X	His3.3B	9152523	9156669	16	16	16	16	16	2552	411	69.4	1363.59	2592.74	1.9014	HouseKeeping
FBgn0004832	X	Xpac	4102955	4104197	7.75715	NA	NA	NA	NA	1178	891	59.6	16.2866	18.4405	1.13225	HouseKeeping
FBgn0004837	2L	Su(H)	15039488	15043334	NA	8.76375	8.37577	9.62512	7.59076	2950	1785	31	10.3334	11.7715	1.13916	Non HouseKeeping
FBgn0004838	2L	Hrb27C	6920704	6932057	5.56507	16	16	16	16	8693	1266	NA	555.857	595.879	1.072	HouseKeeping
FBgn0004839	2R	otk	12001473	12019846	NA	2.43356	NA	NA	NA	4769	3153	NA	NA	NA	NA	Non HouseKeeping
FBgn0004841	3R	TkR86C	10737592	10751228	NA	NA	NA	NA	NA	3223	1668	NA	NA	NA	NA	Non HouseKeeping
FBgn0004842	3R	RYa-R	26996980	27057935	NA	NA	NA	NA	NA	2302	1627	NA	NA	NA	NA	Non HouseKeeping
FBgn0004852	3L	Ac76E	19939287	19977960	NA	4.82639	NA	NA	NA	5320	3939	67.4	NA	NA	NA	Non HouseKeeping
FBgn0004854	X	B-H2	17314581	17324175	NA	NA	NA	NA	NA	3142	1954	NA	NA	NA	NA	Non HouseKeeping
FBgn0004855	3R	RpII15	14309089	14310178	6.60185	10.3754	16	15.5756	16	1035	390	56.5	128.886	185.937	1.44265	HouseKeeping
FBgn0004856	X	Bx42	9103870	9106604	4.46611	5.39042	10.2393	6.21364	7.28825	2403	1644	62.3	60.0866	54.1034	0.900424	HouseKeeping
FBgn0004858	2L	elB	14390628	14409549	4.27981	NA	11.3036	8.00703	6.73351	3326	1662	NA	NA	NA	NA	Non HouseKeeping
FBgn0004859	4	ci	47710	57041	10.8871	NA	16	16	16	5651	4194	NA	NA	NA	NA	Non HouseKeeping
FBgn0004860	X	ph-d	2115727	2123286	NA	NA	7.69759	10.0676	6.59432	6126	4614	93.1	9.32156	5.34152	0.573029	Non HouseKeeping
FBgn0004861	X	ph-p	2126210	2138371	NA	0.336308	NA	NA	9.33827	6887	4770	90.9	NA	NA	NA	Non HouseKeeping
FBgn0004862	3R	bap	21388880	21390449	NA	NA	NA	NA	NA	1449	1149	NA	NA	NA	NA	Non HouseKeeping
FBgn0004863	3R	C15	21499986	21512814	NA	NA	NA	NA	NA	1856	1020	NA	NA	NA	NA	Non HouseKeeping
FBgn0004864	X	hop	11360930	11368098	3.58782	2.63593	5.15204	5.71464	6.01498	5055	3534	71.5	27.8778	12.5173	0.449005	HouseKeeping
FBgn0004865	3L	Eip78C	21226609	21266503	NA	1.22042	NA	NA	NA	5878	2589	NA	NA	NA	NA	Non HouseKeeping
FBgn0004867	2L	RpS2	9896265	9897552	16	16	16	16	16	1208	804	NA	7915.46	1943.78	0.245567	HouseKeeping
FBgn0004868	2L	Gdi	9491176	9494876	4.97819	6.97659	7.94841	7.82609	9.86863	2501	1332	46.2	342.65	534.329	1.5594	HouseKeeping
FBgn0004870	3L	bab1	1036369	1101089	NA	NA	NA	NA	NA	5340	2934	NA	NA	NA	NA	Non HouseKeeping
FBgn0004872	2L	piwi	10982205	10987420	10.5306	0.889562	16	16	16	3073	2532	113.6	8.56227	6.42675	0.75059	Non HouseKeeping
FBgn0004875	3L	enc	3818679	3842326	5.36236	5.35132	7.26369	7.66078	7.24263	9058	5859	40.3	42.6571	22.2998	0.522768	Non HouseKeeping
FBgn0004876	3R	cdi	19044882	19094270	2.96518	1.08767	5.62998	6.29602	7.26651	6526	3664	47.5	30.0142	17.851	0.594753	Non HouseKeeping
FBgn0004878	3R	cas	5712975	5716805	NA	NA	NA	NA	NA	3151	2382	NA	NA	NA	NA	Non HouseKeeping
FBgn0004880	3L	scrt	3983896	3994003	NA	NA	NA	NA	NA	9075	1962	NA	NA	NA	NA	Non HouseKeeping
FBgn0004882	3R	orb	23260610	23280856	NA	NA	NA	NA	NA	9551	3001	NA	NA	NA	NA	Non HouseKeeping
FBgn0004885	3R	tok	24719697	24749125	NA	NA	NA	NA	NA	5411	4395	NA	NA	NA	NA	Non HouseKeeping
FBgn0004888	3L	Scsalpha1	3814211	3818383	12.4911	16	16	16	16	1479	987	62.4	316.547	280.117	0.884913	HouseKeeping
FBgn0004889	3R	tws	10126129	10139772	3.12702	4.83734	5.42404	6.16202	6.97565	5059	1507	59.1	92.2907	130.519	1.41422	HouseKeeping
FBgn0004892	2L	sob	3578013	3580769	NA	NA	NA	NA	NA	2611	1737	NA	NA	NA	NA	Non HouseKeeping
FBgn0004893	2L	bowl	3771700	3784121	4.18668	NA	7.26386	3.41482	3.99817	4280	2235	63.9	8.64402	3.67573	0.425234	Non HouseKeeping
FBgn0004895	3L	FoxL1	4018878	4021279	NA	NA	NA	NA	NA	1414	1098	NA	NA	NA	NA	Non HouseKeeping
FBgn0004896	2R	fd59A	22868159	22870706	NA	NA	NA	NA	NA	2228	1371	NA	NA	NA	NA	Non HouseKeeping
FBgn0004897	3R	fd96Ca	25082684	25084878	NA	NA	NA	NA	NA	2195	1119	NA	NA	NA	NA	Non HouseKeeping
FBgn0004898	3R	fd96Cb	25095012	25096099	NA	NA	NA	NA	NA	1088	816	NA	NA	NA	NA	Non HouseKeeping
FBgn0004901	3R	Prat	7909598	7911779	3.99581	4.19257	11.2183	8.58979	8.46918	2105	1641	62.4	49.8618	45.0563	0.903623	Non HouseKeeping
FBgn0004903	3R	Rb97D	26872129	26875742	6.46982	16	8.32105	11.5868	11.8234	3286	1420	67.1	46.9718	68.7572	1.4638	HouseKeeping
FBgn0004907	2R	14-3-3zeta	10099677	10109687	9.30323	16	7.84705	8.76506	8.74718	3637	1075	63.2	690.643	1402.33	2.03047	Non HouseKeeping
FBgn0004908	3R	Arl2	8341100	8341872	5.82307	NA	10.1845	10.471	16	656	555	57.8	43.0002	175.35	4.07789	HouseKeeping
FBgn0004910	3L	Eip63F-1	3909973	3935617	NA	NA	NA	NA	NA	3545	635	NA	NA	NA	NA	Non HouseKeeping
FBgn0004911	3L	asRNA:Eig63F-2	3934718	3935992	NA	NA	NA	NA	NA	1275	NA	NA	NA	NA	NA	NA
FBgn0004913	3R	Gnf1	4906622	4910081	4.34101	2.63713	9.00168	7.05088	8.12365	3274	3027	72	43.4924	65.3968	1.50364	HouseKeeping
FBgn0004914	2L	Hnf4	8687226	8709611	2.70602	3.1005	6.98706	5.70423	6.22204	5377	2405	68	114.861	65.8877	0.573629	HouseKeeping
FBgn0004915	2L	TfIIB	10431338	10433116	4.4264	4.89479	7.41658	8.01754	8.93591	1604	948	NA	66.209	174.818	2.64039	HouseKeeping
FBgn0004919	2R	gol	25072627	25084347	3.26658	NA	8.22532	5.64526	6.65712	4156	2142	NA	9.50905	7.0806	0.744616	Non HouseKeeping
FBgn0004921	2R	Ggamma1	8901404	8904791	16	16	16	16	16	2773	213	NA	651.326	726.883	1.11601	HouseKeeping
FBgn0004924	X	Top1	15319479	15328029	4.79268	4.73607	8.09813	7.58395	6.48019	6250	3119	59	89.5481	67.0642	0.748918	HouseKeeping
FBgn0004926	3L	eIF2beta	12525093	12526731	5.99334	7.8868	12.5192	10.6621	13.0229	1128	939	56.1	441.186	476.818	1.08076	HouseKeeping
FBgn0004956	X	upd1	18305354	18309291	NA	NA	NA	NA	NA	3125	1242	NA	NA	NA	NA	Non HouseKeeping
FBgn0004957	X	por	18377521	18379854	4.15006	5.51633	13.606	11.288	10.5491	2334	1578	62.9	21.2728	7.80919	0.367097	Non HouseKeeping
FBgn0004959	X	phm	18685766	18688433	NA	NA	NA	NA	NA	2203	1725	NA	NA	NA	NA	Non HouseKeeping
FBgn0005198	3L	gig	20129181	20139010	4.99874	3.73853	7.60134	13.3333	10.6164	5795	5544	66.4	48.5183	30.406	0.626692	HouseKeeping
FBgn0005278	2L	Sam-S	106903	114432	11.5757	16	14.8307	16	16	3559	1406	65.8	162.401	222.259	1.36858	HouseKeeping
FBgn0005322	2L	nmd	10302173	10303947	6.53243	4.70858	10.0933	10.951	13.2826	1719	1110	59.9	116.006	199.261	1.71768	HouseKeeping
FBgn0005355	3R	Su(fu)	12689873	12691468	3.84938	4.38514	12.3142	7.97607	8.93743	1596	1407	73.7	35.5388	37.2788	1.04896	HouseKeeping
FBgn0005386	3L	ash1	19590773	19598755	4.87322	0.29962	6.6505	9.37585	7.96465	7615	6681	NA	40.7323	15.1814	0.372712	Non HouseKeeping
FBgn0005390	X	fs(1)M3	5958207	5964247	NA	NA	NA	NA	NA	5690	5511	NA	NA	NA	NA	Non HouseKeeping
FBgn0005391	X	Yp2	10050951	10052636	NA	NA	NA	NA	NA	1618	1329	NA	NA	NA	NA	Non HouseKeeping
FBgn0005411	X	U2af50	16356696	16359039	4.55634	4.16771	12.0635	9.01811	8.79297	1646	1297	56	112.963	136.669	1.20986	HouseKeeping
FBgn0005427	X	ewg	268509	279718	NA	0.921578	NA	NA	6.68226	6973	2842	26.9	8.98172	2.89066	0.321838	Non HouseKeeping
FBgn0005533	3L	RpS17	9428795	9429821	16	16	16	16	16	535	396	55.5	4367.81	2579.24	0.590511	HouseKeeping
FBgn0005536	3L	Mbs	16051959	16082026	5.37254	5.35881	4.32991	7.85887	7.30231	8262	5315	62.8	40.2304	28.6247	0.71152	HouseKeeping
FBgn0005558	4	ey	697689	721173	NA	NA	NA	NA	NA	3720	2697	NA	NA	NA	NA	Non HouseKeeping
FBgn0005561	4	sv	1088798	1113317	NA	NA	NA	NA	NA	5213	2598	NA	NA	NA	NA	Non HouseKeeping
FBgn0005564	3L	Shal	19566851	19584568	NA	NA	NA	NA	NA	4606	1722	NA	NA	NA	NA	Non HouseKeeping
FBgn0005585	3R	Calr	9628691	9630851	16	16	16	16	16	1677	1221	59.7	1466.78	1832.56	1.24938	HouseKeeping
FBgn0005586	2R	Rab3	10721335	10729203	NA	NA	NA	NA	NA	3757	663	NA	NA	NA	NA	Non HouseKeeping
FBgn0005590	2L	scw	19699379	19700968	NA	NA	NA	NA	NA	1590	1203	NA	NA	NA	NA	Non HouseKeeping
FBgn0005593	2L	RpL7	10201004	10202321	16	16	16	16	16	1167	759	56.1	6709.76	2673.48	0.398446	HouseKeeping
FBgn0005596	3R	yem	29118330	29122879	4.40947	2.5664	9.0045	8.16379	6.77642	4239	3306	41.9	51.4037	21.6956	0.422063	HouseKeeping
FBgn0005612	2R	Sox14	23978801	23985177	4.92822	1.32907	7.64198	6.63799	6.02202	3579	2010	31.5	34.9237	22.1652	0.634674	Non HouseKeeping
FBgn0005613	2R	Sox15	14201390	14212413	NA	3.80451	NA	NA	NA	3651	2355	NA	NA	NA	NA	Non HouseKeeping
FBgn0005614	2R	trpl	9753697	9765518	NA	NA	NA	NA	NA	3893	3375	NA	NA	NA	NA	Non HouseKeeping
FBgn0005616	2L	msl-2	3462218	3466112	5.95036	NA	NA	7.65389	7.83494	3843	2322	93.9	30.5323	15.5809	0.510307	Non HouseKeeping
FBgn0005617	2L	msl-1	18683720	18688800	2.34036	0.347263	6.54141	5.02239	6.32795	5021	3120	63.5	36.0039	18.9887	0.527406	Non HouseKeeping
FBgn0005619	2R	Hdc	10237988	10246077	NA	NA	NA	NA	NA	3826	2557	NA	NA	NA	NA	Non HouseKeeping
FBgn0005624	2R	Psc	12965997	12980994	5.35257	0.444087	1.37535	7.97877	7.4223	6332	4806	75.6	16.0612	11.867	0.738863	Non HouseKeeping
FBgn0005626	3L	ple	6713356	6719525	NA	NA	NA	NA	NA	3806	1740	NA	NA	NA	NA	Non HouseKeeping
FBgn0005631	2R	robo1	22692524	22700970	5.11711	3.37486	7.18059	9.73244	9.24877	6791	4188	64.6	16.3648	15.9193	0.972778	Non HouseKeeping
FBgn0005632	3R	faf	31777020	31790681	5.99444	7.22301	7.20853	9.127	8.91726	10488	8535	62.2	90.6443	68.3402	0.753938	HouseKeeping
FBgn0005633	3L	fln	19989551	19991220	NA	NA	NA	NA	NA	1300	549	NA	NA	NA	NA	Non HouseKeeping
FBgn0005636	2R	nvy	24275734	24291084	NA	NA	NA	NA	NA	3502	2274	66.3	NA	NA	NA	Non HouseKeeping
FBgn0005638	2R	slbo	24331522	24334307	NA	NA	NA	NA	NA	2786	1350	NA	NA	NA	NA	Non HouseKeeping
FBgn0005640	3L	Eip63E	3515751	3610521	6.76417	9.59811	6.4879	7.35424	7.91824	6544	1672	76.7	63.5767	63.5912	1.00023	HouseKeeping
FBgn0005642	3R	wdn	28807983	28811337	0.718905	0.486345	4.61027	2.16357	3.13591	3184	2610	69.9	43.575	25.423	0.583431	HouseKeeping
FBgn0005648	2R	Pabp2	8131431	8134374	4.97317	16	8.03714	8.30801	12.4722	2138	675	58.9	171.598	166.178	0.968411	HouseKeeping
FBgn0005649	3R	Rox8	24043056	24048265	2.82218	3.08848	6.90819	6.97507	6.05796	4010	1413	67.1	203.852	243.631	1.19514	HouseKeeping
FBgn0005654	2R	Orc3	13202728	13206547	NA	NA	NA	NA	NA	3315	2166	71.4	16.5876	17.943	1.08171	NA
FBgn0005655	2R	PCNA	20261754	20262883	2.8389	3.42459	7.75614	5.56391	7.2914	1070	783	62.9	465.225	795.579	1.7101	Non HouseKeeping
FBgn0005658	3L	Ets65A	6097617	6123913	NA	NA	NA	NA	NA	4922	2266	NA	NA	NA	NA	Non HouseKeeping
FBgn0005659	3R	Ets98B	27736538	27748366	NA	NA	NA	NA	NA	3522	1557	NA	NA	NA	NA	Non HouseKeeping
FBgn0005660	2L	Ets21C	544925	552923	5.3415	2.43574	4.74058	6.65747	7.58935	5407	1618	NA	5.61896	2.14814	0.382302	Non HouseKeeping
FBgn0005664	2L	Crys	11944129	11947131	NA	NA	NA	NA	NA	2261	1434	NA	NA	NA	NA	Non HouseKeeping
FBgn0005666	4	bt	724400	776474	NA	NA	4.78857	5.58785	5.70748	28019	26911	NA	NA	NA	NA	Non HouseKeeping
FBgn0005670	X	Cyp4d1	2159145	2162180	NA	NA	NA	NA	NA	2285	2077	NA	NA	NA	NA	Non HouseKeeping
FBgn0005671	3R	Vha55	12623762	12627829	6.8087	16	12.1311	11.1761	11.5496	2786	1473	59.2	195.667	250.01	1.27773	HouseKeeping
FBgn0005672	2L	spi	19567900	19577315	8.34345	6.97516	16	16	16	1817	705	82.3	270.438	211.096	0.780571	HouseKeeping
FBgn0005674	3R	GluProRS	23952136	23958391	5.40711	16	11.4334	10.0017	8.88581	5453	5187	62.6	175.19	197.094	1.12503	HouseKeeping
FBgn0005677	2L	dac	16466512	16485998	NA	NA	NA	NA	NA	4982	3246	NA	NA	NA	NA	Non HouseKeeping
FBgn0005683	2L	pie	10420625	10422780	2.49879	1.29421	3.14826	6.54219	6.317	2089	1749	60.3	9.64647	5.78107	0.599294	Non HouseKeeping
FBgn0005694	3L	Aef1	21433422	21438639	1.85036	3.38189	4.03159	4.05342	3.39123	4007	1365	NA	52.5789	22.3379	0.424846	Non HouseKeeping
FBgn0005695	2R	gcl	8724258	8728999	NA	NA	NA	NA	NA	2509	1710	55.6	18.8639	18.3855	0.974639	Non HouseKeeping
FBgn0005696	3R	DNApol-alpha73	27239163	27241228	2.04196	3.54173	8.9484	4.84564	7.17294	2066	1830	73.3	32.2443	32.4605	1.0067	Non HouseKeeping
FBgn0005771	2L	noc	14490859	14494019	NA	NA	NA	NA	NA	2859	1614	NA	NA	NA	NA	Non HouseKeeping
FBgn0005775	3L	Con	4936758	5079033	NA	NA	NA	NA	NA	5947	2076	NA	NA	NA	NA	Non HouseKeeping
FBgn0005777	3R	PpD3	9747875	9751094	4.70795	5.57891	6.7885	7.18447	8.45284	2509	1563	71	104.421	201.247	1.92728	HouseKeeping
FBgn0005778	2R	PpD5	22041667	22042945	NA	NA	NA	NA	NA	1279	1041	NA	NA	NA	NA	Non HouseKeeping
FBgn0005779	2L	PpD6	3109672	3110998	NA	NA	NA	NA	NA	1327	1011	NA	NA	NA	NA	Non HouseKeeping
FBgn0008635	X	betaCOP	18381549	18385242	10.4674	16	13.7952	12.8463	11.2231	3203	2895	64.4	198.178	173.484	0.875398	HouseKeeping
FBgn0008636	2R	hbn	20954668	20960909	NA	NA	NA	NA	NA	1798	1230	NA	NA	NA	NA	Non HouseKeeping
FBgn0008646	3R	E5	13867345	13874916	NA	NA	NA	NA	NA	2122	1575	NA	NA	NA	NA	Non HouseKeeping
FBgn0008651	3R	lbl	21409979	21434133	NA	NA	NA	NA	NA	2744	1467	NA	NA	NA	NA	Non HouseKeeping
FBgn0010014	X	CanB	5332499	5334449	NA	NA	NA	NA	NA	1234	513	NA	NA	NA	NA	Non HouseKeeping
FBgn0010015	3R	CanA1	31039374	31046821	NA	NA	NA	NA	NA	3064	1869	NA	NA	NA	NA	Non HouseKeeping
FBgn0010019	X	Cyp4g1	467057	469335	NA	NA	NA	NA	NA	2279	1671	100.9	NA	NA	NA	Non HouseKeeping
FBgn0010038	3R	GstD2	12371971	12372704	10.106	13.4321	3.29363	16	16	734	648	85.5	NA	NA	NA	Non HouseKeeping
FBgn0010039	3R	GstD3	12373068	12373813	7.29112	16	8.89507	16	16	746	600	89.8	141.326	169.835	1.20173	Non HouseKeeping
FBgn0010040	3R	GstD4	12374100	12374824	7.95817	11.7987	3.88649	14.0243	16	725	648	NA	NA	NA	NA	Non HouseKeeping
FBgn0010041	3R	GstD5	12375733	12376572	8.13194	0.685563	5.62894	16	16	840	651	NA	26.4537	54.8461	2.07329	Non HouseKeeping
FBgn0010042	3R	GstD6	12377128	12377907	16	1.85902	6.61219	11.8066	10.9359	780	648	96	NA	NA	NA	Non HouseKeeping
FBgn0010043	3R	GstD7	12378500	12379255	16	5.14741	11.4692	14.2691	8.20222	756	675	47	NA	NA	NA	Non HouseKeeping
FBgn0010044	3R	GstD8	12380008	12380815	NA	NA	NA	NA	NA	808	639	NA	NA	NA	NA	Non HouseKeeping
FBgn0010051	3R	Itp-r83A	5517117	5539411	6.67488	9.4828	5.68168	8.72285	7.92671	10331	8514	34.1	25.4533	13.1191	0.515419	Non HouseKeeping
FBgn0010052	2R	Jhe	16119793	16122773	NA	NA	NA	NA	NA	2101	1740	NA	NA	NA	NA	Non HouseKeeping
FBgn0010053	2R	Jheh1	18853434	18855087	NA	NA	NA	NA	NA	1486	1425	NA	85.5163	203.331	2.37768	HouseKeeping
FBgn0010078	2R	RpL23	22854383	22855694	16	16	16	16	16	542	423	56.1	5543.29	2502.38	0.451424	HouseKeeping
FBgn0010097	2L	gammaTub37C	19183863	19185726	NA	NA	NA	NA	NA	1628	1374	NA	32.5114	51.0522	1.57029	Non HouseKeeping
FBgn0010100	2L	mAcon1	21168570	21173185	10.9066	16	16	16	16	3103	2364	52.8	292.244	235.241	0.804948	HouseKeeping
FBgn0010105	3L	comm	15721511	15728430	NA	NA	NA	NA	NA	2495	1113	NA	NA	NA	NA	Non HouseKeeping
FBgn0010109	2R	dpn	8228971	8232330	NA	NA	NA	NA	NA	2036	1308	NA	NA	NA	NA	Non HouseKeeping
FBgn0010113	3R	hdc	30277932	30372382	5.91889	3.6075	5.57378	11.2164	9.21893	15063	3297	NA	47.2487	40.9699	0.867113	HouseKeeping
FBgn0010114	2R	hig	9227785	9247249	NA	NA	NA	NA	NA	4332	2885	NA	NA	NA	NA	Non HouseKeeping
FBgn0010173	3R	RpA-70	8262120	8264451	5.97465	9.68918	10.917	8.55725	9.67213	2135	1812	67.3	133.636	387.99	2.90334	HouseKeeping
FBgn0010194	X	Wnt5	18501401	18505405	5.40017	2.60489	15.1955	14.1773	16	4005	3015	61.7	17.9475	23.842	1.32843	Non HouseKeeping
FBgn0010197	2L	Gyc32E	11138759	11149101	NA	NA	NA	NA	NA	3845	3577	NA	NA	NA	NA	Non HouseKeeping
FBgn0010198	X	RpS15Aa	13335637	13337705	16	16	16	16	16	944	393	49.8	2045.98	1206.4	0.589644	NA
FBgn0010213	2R	Sod2	16772785	16773915	16	16	16	16	16	1015	654	61.7	218.812	347.859	1.58976	HouseKeeping
FBgn0010215	3L	alpha-Cat	23318646	23338100	5.37945	4.37294	5.97676	12.969	10.4319	3487	2802	68	78.3081	225.026	2.87359	HouseKeeping
FBgn0010217	4	ATPsynbeta	1031484	1034917	16	16	16	16	16	2386	1536	NA	749.883	1765.2	2.35397	HouseKeeping
FBgn0010220	2R	Dbp45A	9087834	9089802	4.20872	2.74024	12.5855	8.41835	7.61402	1670	1566	52.3	46.6676	61.6407	1.32085	HouseKeeping
FBgn0010222	3R	Nmdmc	9042508	9050555	16	16	16	16	16	1516	930	62.2	102.552	142.017	1.38484	HouseKeeping
FBgn0010223	3L	Galphaf	16662557	16667934	NA	NA	NA	NA	1.12362	1825	1200	NA	NA	NA	NA	Non HouseKeeping
FBgn0010225	3R	Gel	4235217	4241057	16	16	16	16	16	3376	2402	73.7	210.538	332.744	1.58044	HouseKeeping
FBgn0010226	2R	GstS1	17093246	17099501	16	16	16	16	6.8917	2275	762	72.5	16.9788	17.4158	1.02573	Non HouseKeeping
FBgn0010228	2R	HmgZ	21697488	21707861	16	16	16	16	16	1604	336	43.4	475.596	644.639	1.35543	HouseKeeping
FBgn0010235	3L	Klc	12746616	12750056	5.76752	7.31042	8.05536	7.29107	8.19285	2065	1527	68.5	89.9369	92.5981	1.02959	HouseKeeping
FBgn0010238	2R	Lac	12453190	12465630	5.90021	6.1082	11.4411	8.14522	10.6312	2156	1080	54.6	67.5061	88.0625	1.30451	Non HouseKeeping
FBgn0010240	X	Lcch3	15925105	15928529	NA	NA	NA	NA	NA	1903	1491	NA	NA	NA	NA	Non HouseKeeping
FBgn0010241	2R	Mdr50	14246966	14252597	NA	NA	NA	NA	NA	4256	3942	NA	NA	NA	NA	Non HouseKeeping
FBgn0010246	3L	Myo61F	1318480	1329617	6.94592	6.48537	5.46694	6.8812	6.64618	3955	3167	64	92.8558	92.836	0.999787	Non HouseKeeping
FBgn0010247	3R	Parp	3461351	3587054	NA	16	12.6261	NA	NA	3112	2985	38.4	7.73144	42.7118	5.52442	NA
FBgn0010258	3R	Rbp4	13654556	13656394	9.52968	NA	NA	NA	NA	1515	1287	NA	NA	NA	NA	Non HouseKeeping
FBgn0010263	2L	Rbp9	2954762	2968434	NA	NA	NA	NA	NA	8054	2070	NA	9.12188	3.05287	0.334675	Non HouseKeeping
FBgn0010265	2L	RpS13	8363477	8364662	16	16	16	16	16	899	456	50.1	3219.9	2346.92	0.728881	HouseKeeping
FBgn0010269	X	Dsor1	9247342	9250037	1.91228	1.27185	6.07272	4.48807	5.01248	1799	1191	77.9	23.4142	21.3566	0.912121	HouseKeeping
FBgn0010278	2R	Ssrp	23806361	23809004	5.67843	9.79126	11.5251	9.35139	8.74065	2507	2172	58.8	148.554	110.779	0.745715	Non HouseKeeping
FBgn0010280	3L	Taf4	16113212	16121651	5.71601	6.39606	8.84476	9.61202	7.68098	5516	3267	92	55.3353	22.3414	0.403746	HouseKeeping
FBgn0010282	3R	TfIIFalpha	6380467	6382604	5.99407	8.5807	10.4299	8.12087	7.53638	1938	1734	62.9	64.3788	28.3354	0.440136	HouseKeeping
FBgn0010287	2L	Trf	8072895	8073948	4.53809	NA	11.1504	9.22448	8.87565	983	675	56.5	51.0262	95.2596	1.86688	Non HouseKeeping
FBgn0010288	2L	Uch	2212738	2214211	16	16	16	16	16	1196	684	82.8	194.646	397.736	2.04339	HouseKeeping
FBgn0010292	X	bys	7901880	7903643	3.05659	2.18812	10.1738	5.21107	4.99924	1518	1311	68.5	43.9424	63.8692	1.45348	HouseKeeping
FBgn0010294	X	ng2	3240026	3240571	NA	NA	NA	NA	NA	546	339	NA	NA	NA	NA	Non HouseKeeping
FBgn0010295	X	ng3	3241491	3242084	NA	NA	NA	NA	NA	594	441	NA	NA	NA	NA	Non HouseKeeping
FBgn0010296	X	ng4	3243954	3244220	NA	NA	NA	NA	NA	267	174	NA	NA	NA	NA	Non HouseKeeping
FBgn0010300	2L	brat	19133816	19179758	4.3721	1.4578	9.37913	7.51726	7.57365	12788	3194	60.2	76.3881	78.1026	1.02244	Non HouseKeeping
FBgn0010303	X	hep	13079205	13090434	7.41658	4.44274	8.35666	7.77616	7.62583	6215	3901	NA	40.1123	15.5515	0.3877	Non HouseKeeping
FBgn0010309	2L	pigeon	19186043	19189938	0.990158	0.424743	6.89235	7.40102	NA	3334	2873	62.9	12.6882	9.7332	0.767104	Non HouseKeeping
FBgn0010313	3R	corto	5077779	5087072	NA	NA	NA	NA	NA	9294	1653	NA	8.46151	3.63186	0.429221	HouseKeeping
FBgn0010314	2L	Cks30A	9330763	9331981	5.29024	13.4991	7.69616	10.4815	9.58086	1147	225	61.6	117.723	188.179	1.59849	Non HouseKeeping
FBgn0010315	X	CycD	15906822	15909676	2.797	1.34998	8.12697	5.6667	5.32657	2453	1434	72.3	86.8084	101.578	1.17014	Non HouseKeeping
FBgn0010316	2R	dap	9712321	9716256	0.991215	1.41831	NA	NA	NA	2530	738	67.3	61.0031	126.731	2.07746	HouseKeeping
FBgn0010317	3L	CycJ	3466428	3468098	NA	3.8085	NA	NA	NA	1478	1161	NA	NA	NA	NA	Non HouseKeeping
FBgn0010323	2L	Gsc	583540	594685	NA	NA	NA	NA	NA	2584	1479	NA	NA	NA	NA	Non HouseKeeping
FBgn0010328	3R	woc	27256595	27264055	4.97955	3.10214	7.46874	7.31407	7.01023	6332	5136	67.8	104.32	62.29	0.597108	HouseKeeping
FBgn0010329	X	Tbh	7995697	8027394	NA	0.715925	NA	NA	NA	3868	2013	NA	NA	NA	NA	Non HouseKeeping
FBgn0010333	3L	Rac1	1300879	1302683	7.94855	16	10.65	11.0259	11.6799	1805	579	NA	345.143	247.211	0.716258	HouseKeeping
FBgn0010339	2R	128up	12037298	12038851	5.81688	6.03687	8.9819	7.67715	8.05869	1304	1107	54.4	78.4946	123.591	1.57452	HouseKeeping
FBgn0010340	3R	140up	14124163	14125548	6.48154	5.40794	8.58634	8.58664	10.084	1200	786	63.6	17.1277	53.0639	3.09814	HouseKeeping
FBgn0010341	X	Cdc42	19697091	19699938	13.297	16	15.3169	16	16	2078	576	74.9	409.317	611.372	1.49364	HouseKeeping
FBgn0010342	2R	Map60	9590867	9592744	3.04968	2.63849	10.4353	4.572	6.41682	1814	1323	56.1	90.6557	134.342	1.48189	Non HouseKeeping
FBgn0010348	3L	Arf79F	22868380	22872231	7.35169	14.4662	10.472	11.8055	12.4229	2442	549	62.6	1056.18	3106.77	2.94151	HouseKeeping
FBgn0010350	3L	Cds	8127762	8131675	4.42383	4.25982	8.40131	10.4846	9.98435	2609	1344	72.1	24.9766	58.892	2.35789	HouseKeeping
FBgn0010352	3L	Nc73EF	16954822	16968724	7.15701	16	12.5863	11.8874	11.7332	5338	3448	66.3	146.922	142.224	0.968023	HouseKeeping
FBgn0010355	3R	Taf1	6646889	6656048	4.53698	4.2166	6.33487	8.53233	8.22354	6876	6522	63.8	47.462	25.5074	0.537427	HouseKeeping
FBgn0010356	2R	Taf5	10877312	10879673	1.33719	1.39781	6.71349	3.39556	3.80929	2362	2115	54.9	28.23	41.1585	1.45797	Non HouseKeeping
FBgn0010357	2R	betaTry	11346325	11347395	NA	NA	NA	NA	NA	1071	762	NA	NA	NA	NA	Non HouseKeeping
FBgn0010358	2R	deltaTry	11355319	11356128	NA	NA	NA	NA	NA	810	762	NA	NA	NA	NA	NA
FBgn0010359	2R	gammaTry	11349061	11349870	NA	NA	NA	NA	NA	810	762	NA	NA	NA	NA	NA
FBgn0010379	3R	Akt1	16099228	16105670	3.62823	5.05765	5.47286	6.07645	7.32344	4889	1836	54.9	82.7995	133.118	1.60771	HouseKeeping
FBgn0010380	X	AP-1-2beta	19731004	19734581	5.65384	7.46933	10.6678	9.02373	8.74	3228	2766	66.1	108.056	148.105	1.37063	HouseKeeping
FBgn0010382	2L	CycE	15727581	15748150	NA	0.565991	1.87405	NA	7.68254	5047	2195	NA	25.9267	20.7289	0.799519	Non HouseKeeping
FBgn0010383	X	Cyp18a1	18688538	18693042	NA	NA	NA	NA	NA	3049	1617	NA	NA	NA	NA	Non HouseKeeping
FBgn0010385	2R	Def	10054178	10054576	NA	NA	NA	NA	NA	399	279	NA	NA	NA	NA	Non HouseKeeping
FBgn0010387	3L	Acbp2	7131863	7133463	NA	NA	NA	NA	NA	432	261	NA	NA	NA	NA	Non HouseKeeping
FBgn0010388	2R	Dro	14745961	14746714	16	NA	16	16	16	754	195	47.5	NA	NA	NA	NA
FBgn0010389	3R	htl	18045216	18052984	NA	NA	NA	NA	NA	4094	2190	NA	NA	NA	NA	Non HouseKeeping
FBgn0010391	X	Gtp-bp	11126877	11129087	5.65828	6.43308	10.0922	8.96908	9.46341	2056	1845	56.2	184.502	137.092	0.743041	HouseKeeping
FBgn0010395	2L	Itgbn	21053033	21058044	NA	6.62207	14.3924	16	16	3340	2400	77.7	NA	NA	NA	Non HouseKeeping
FBgn0010397	2R	LamC	14570810	14575771	4.49673	6.0471	5.81165	8.27643	8.33081	2450	1949	NA	NA	NA	NA	HouseKeeping
FBgn0010398	2L	Lrr47	10517335	10519269	0.859524	NA	11.5618	NA	NA	1874	1287	NA	8.76218	14.4851	1.65314	Non HouseKeeping
FBgn0010399	3R	Nmdar1	5508842	5523328	NA	NA	NA	NA	NA	4170	2994	NA	NA	NA	NA	Non HouseKeeping
FBgn0010401	3R	Os-C	7978959	7979614	NA	NA	NA	NA	NA	604	462	NA	NA	NA	NA	Non HouseKeeping
FBgn0010403	3R	Obp83b	5976177	5976817	NA	NA	NA	NA	NA	528	426	NA	NA	NA	NA	Non HouseKeeping
FBgn0010406	3L	RNaseX25	7970588	7972449	16	10.1667	16	16	16	1663	978	72.9	47.8207	174.463	3.64827	HouseKeeping
FBgn0010407	2L	Ror	10251843	10254686	NA	NA	2.18087	9.02625	9.10446	2271	2058	NA	NA	NA	NA	Non HouseKeeping
FBgn0010408	3L	RpS9	9509793	9511531	16	16	16	16	16	1018	592	53.9	4616.17	1625.49	0.35213	HouseKeeping
FBgn0010409	2R	RpL18A	17546406	17547462	16	16	16	16	16	635	534	51.8	7222.3	3628.64	0.502422	HouseKeeping
FBgn0010411	2R	RpS18	20263979	20264848	16	16	16	16	16	612	459	53.3	4196.64	2241.4	0.534095	HouseKeeping
FBgn0010412	X	RpS19a	16637894	16639249	16	16	16	16	16	1254	471	48.2	4005.27	2374.82	0.592924	HouseKeeping
FBgn0010414	2R	SerT	24404595	24411074	NA	NA	NA	NA	NA	3725	2307	74	NA	NA	NA	Non HouseKeeping
FBgn0010415	2R	Sdc	21392402	21481176	13.4665	16	16	16	16	4202	1515	66.9	57.2977	123.052	2.14758	HouseKeeping
FBgn0010416	X	TH1	16388820	16391438	5.12132	7.37715	7.0916	6.81932	7.88076	2297	1737	66.8	55.0577	56.1182	1.01926	HouseKeeping
FBgn0010417	3L	Taf6	19599088	19601382	8.99214	5.34618	16	16	16	2056	1821	NA	62.6472	51.7944	0.826763	HouseKeeping
FBgn0010421	3R	TfIIFbeta	10766622	10767804	3.56446	7.93008	7.50638	6.13195	6.92007	1118	834	79.6	33.332	49.0628	1.47194	HouseKeeping
FBgn0010422	2L	TfIIS	15058919	15060757	3.75404	13.0306	7.8626	4.70977	6.8728	1773	942	NA	72.5699	137.357	1.89276	HouseKeeping
FBgn0010423	2R	TpnC47D	11273845	11275286	NA	NA	NA	NA	NA	791	468	NA	NA	NA	NA	Non HouseKeeping
FBgn0010424	3L	TpnC73F	17046063	17048390	NA	NA	NA	NA	NA	1059	468	NA	NA	NA	NA	Non HouseKeeping
FBgn0010425	2R	epsilonTry	11345237	11346066	NA	NA	NA	NA	NA	830	771	NA	NA	NA	NA	Non HouseKeeping
FBgn0010431	3L	mtrm	8413012	8414103	NA	NA	NA	NA	NA	1092	654	NA	NA	NA	NA	Non HouseKeeping
FBgn0010433	3R	ato	8278052	8279274	NA	NA	NA	NA	NA	1223	939	NA	NA	NA	NA	Non HouseKeeping
FBgn0010434	2R	cora	19229063	19243751	12.5201	16	11.03	12.6206	12.0232	6043	5241	79.8	143.295	123.019	0.8585	HouseKeeping
FBgn0010435	2R	emp	24976456	24986070	NA	NA	NA	NA	NA	3522	1656	NA	NA	NA	NA	HouseKeeping
FBgn0010438	3R	mtSSB	16204194	16205250	NA	NA	NA	NA	NA	575	441	70.2	128.649	325.286	2.52847	HouseKeeping
FBgn0010441	3R	pll	27251131	27253182	5.84998	2.65341	7.55555	7.71865	7.38742	1931	1506	NA	43.767	44.5843	1.01867	Non HouseKeeping
FBgn0010452	3L	trn	13114271	13118077	NA	NA	NA	NA	NA	3365	2256	NA	NA	NA	NA	Non HouseKeeping
FBgn0010453	2L	Wnt4	7255419	7277171	NA	NA	NA	NA	NA	3367	1620	NA	NA	NA	NA	Non HouseKeeping
FBgn0010470	2R	Fkbp14	21487167	21497929	16	16	16	16	16	1800	663	74.1	404.786	705.337	1.74249	HouseKeeping
FBgn0010473	2L	tutl	4283148	4323781	NA	NA	NA	NA	NA	9888	4824	NA	NA	NA	NA	Non HouseKeeping
FBgn0010482	2R	l(2)01289	6721101	6740672	NA	NA	NA	NA	NA	9515	7159	NA	NA	NA	NA	Non HouseKeeping
FBgn0010488	2R	NAT1	12915994	12923734	5.35896	6.05102	9.19143	7.66292	7.96224	5665	4467	81.2	184.934	157.42	0.851222	HouseKeeping
FBgn0010497	2L	dmGlut	12027438	12034122	NA	2.67613	NA	NA	NA	2426	1491	NA	32.4226	51.0726	1.57521	Non HouseKeeping
FBgn0010501	2R	Dcp-1	23551313	23553547	2.77689	3.83477	11.8209	6.63834	8.93529	1749	972	52.7	14.9294	19.0168	1.27378	Non HouseKeeping
FBgn0010504	2R	kermit	8146918	8156654	4.52854	3.9153	10.2761	6.94729	9.15419	2633	1011	75.6	63.2073	73.2892	1.15951	HouseKeeping
FBgn0010516	2R	wal	11688569	11690863	12.2521	16	13.2844	12.0352	14.7512	1579	993	62.8	177.477	235.626	1.32764	HouseKeeping
FBgn0010520	2L	Bka	9895287	9896104	3.00235	5.20786	8.34087	6.63296	6.48854	758	603	56.9	57.4088	115.542	2.01261	HouseKeeping
FBgn0010531	2R	Ccs	10121486	10122574	4.52092	NA	7.14194	6.24683	7.84528	977	795	62.9	25.9505	67.3675	2.596	Non HouseKeeping
FBgn0010548	2R	Aldh-III	7466879	7477162	7.4943	16	8.92959	7.02647	8.49473	3593	1838	76.3	156.668	153.602	0.980434	HouseKeeping
FBgn0010549	2R	l(2)03659	9390165	9395281	NA	16	NA	NA	NA	4499	4165	NA	NA	NA	NA	Non HouseKeeping
FBgn0010551	2R	Phb2	18819467	18822250	7.25185	16	7.92116	9.14109	9.68954	1889	1045	53.3	240.253	361.78	1.50583	HouseKeeping
FBgn0010583	2L	dock	825969	833241	4.26281	4.36386	7.67165	6.61676	7.40677	3735	1647	72.2	54.5102	36.4509	0.668699	Non HouseKeeping
FBgn0010590	2R	Prosbeta1	16013805	16014787	10.4131	16	14.9722	10.6164	16	852	675	56.2	213.041	313.865	1.47326	HouseKeeping
FBgn0010591	2R	Sply	17088441	17091958	6.32463	8.80185	10.9581	9.91445	9.97911	2163	1638	64.4	74.1826	91.6279	1.23517	HouseKeeping
FBgn0010602	2L	lwr	540599	542580	9.24794	16	14.6595	13.7905	12.0699	1864	480	64.6	412.139	464.083	1.12603	HouseKeeping
FBgn0010607	2L	l(2)05714	4970135	4973921	2.34737	NA	8.03087	6.33259	NA	1285	816	71.6	34.8172	97.3859	2.79706	HouseKeeping
FBgn0010611	2R	Hmgs	16336090	16341242	6.83761	16	9.89789	9.76753	10.3854	2795	1398	62.4	104.489	60.3465	0.57754	HouseKeeping
FBgn0010612	2L	ATPsynG	10975522	10976399	16	16	16	16	16	789	300	NA	608.721	1024.8	1.68353	HouseKeeping
FBgn0010620	2R	CG10939	17394593	17405171	6.49975	NA	NA	7.60517	NA	1717	891	NA	NA	NA	NA	Non HouseKeeping
FBgn0010621	2R	CCT5	12174802	12177516	6.73058	16	11.5903	9.93108	10.3837	1981	1647	51.5	613.359	518.85	0.845915	HouseKeeping
FBgn0010622	2R	DCTN3-p24	23061420	23062593	4.54055	10.0005	10.0361	7.08358	NA	1174	579	65.1	54.5041	41.4747	0.760946	HouseKeeping
FBgn0010638	2R	Sec61beta	14618771	14619681	9.16849	16	11.9662	11.1681	13.1487	792	303	61.6	698.767	723.711	1.0357	HouseKeeping
FBgn0010651	2R	MFS14	18796975	18803727	1.66348	0.459681	16	NA	NA	3288	1494	66.6	51.7252	43.9907	0.850469	Non HouseKeeping
FBgn0010660	2R	Nup214	22918937	22924742	3.42115	3.05667	6.427	6.27945	7.24846	5334	5136	63.6	39.6921	39.4042	0.992745	HouseKeeping
FBgn0010741	3L	Pfdn2	11073292	11074388	8.4416	9.60995	10.4536	10.5806	12.3921	993	432	68.6	163.706	192.728	1.17728	HouseKeeping
FBgn0010747	3L	Srp54k	5152678	5154777	8.23226	12.4278	15.8847	14.8124	11.2148	2015	1527	59.6	228.707	256.274	1.12054	HouseKeeping
FBgn0010750	3R	atms	4750035	4777490	4.51899	4.23477	8.71592	5.71314	6.01471	2040	1617	58.8	62.0089	51.5872	0.831932	HouseKeeping
FBgn0010762	3L	simj	10664739	10690734	7.54969	9.84866	16	14.0643	10.4615	5134	2838	45.3	21.069	13.583	0.64469	Non HouseKeeping
FBgn0010768	3R	sqz	19164211	19170576	NA	NA	NA	NA	NA	3258	1608	50	14.1348	10.1197	0.715947	Non HouseKeeping
FBgn0010770	3R	ppan	21116254	21117899	3.06169	3.57884	9.40223	6.76354	8.61106	1477	1383	73.9	67.2543	91.9585	1.36732	Non HouseKeeping
FBgn0010772	3R	Xe7	5665139	5669334	2.85644	2.61369	3.05637	6.94781	5.75478	3325	2435	79.8	46.2041	16.9989	0.367909	HouseKeeping
FBgn0010774	3R	Ref1	7077904	7080387	4.91068	8.98316	6.3538	7.5905	7.67396	1328	801	NA	211.178	217.551	1.03018	HouseKeeping
FBgn0010786	3L	l(3)02640	1334889	1339415	4.88857	16	8.4181	9.52175	6.60966	2556	1959	66.7	141.324	54.92	0.388612	HouseKeeping
FBgn0010803	3R	TrpRS	9265027	9266904	5.15974	5.70743	7.90893	8.91252	8.21302	1683	1293	70.7	76.8711	96.7709	1.25887	HouseKeeping
FBgn0010808	3R	Chchd3	31052616	31053915	15.4342	14.7909	16	16	16	940	672	57.7	124.883	99.9166	0.800083	HouseKeeping
FBgn0010812	3R	unc-45	8033301	8037403	5.17518	4.70723	7.99661	8.33574	9.71635	3987	2844	NA	33.1967	63.9943	1.92773	HouseKeeping
FBgn0010825	3L	Gug	8449922	8472669	NA	1.88158	NA	NA	NA	8819	6049	91.5	34.3805	13.5551	0.394267	Non HouseKeeping
FBgn0010830	3L	l(3)04053	22738602	22741388	2.50713	3.47011	7.15011	4.76646	4.66798	2469	1758	73.5	29.8355	20.22	0.677717	HouseKeeping
FBgn0010877	3R	l(3)05822	18288866	18298879	2.02415	0.753118	7.60262	5.77905	6.23327	3531	1803	75.1	59.6847	50.4714	0.845633	HouseKeeping
FBgn0010894	3L	sinu	5559470	5561598	NA	NA	NA	NA	NA	2065	744	58.3	10.1048	6.3704	0.630435	HouseKeeping
FBgn0010905	3L	Spn	2505245	2554292	4.68514	2.77367	NA	NA	NA	10266	6465	28.3	42.012	23.5085	0.559566	Non HouseKeeping
FBgn0010909	3L	msn	2554847	2586540	8.91203	15.6638	9.486	11.251	10.4493	6833	4575	NA	232.026	161.577	0.696377	HouseKeeping
FBgn0010926	3R	l(3)07882	17535533	17539963	2.57225	1.51787	6.59506	4.39416	5.19174	4315	2559	54.2	27.4313	31.9182	1.16357	Non HouseKeeping
FBgn0011016	3L	SsRbeta	16129617	16130983	16	16	16	16	16	950	573	54.1	394.83	659.515	1.67038	HouseKeeping
FBgn0011020	3R	Sas-4	7151367	7154219	NA	NA	NA	NA	NA	2802	2706	55.6	13.2128	8.29046	0.627455	Non HouseKeeping
FBgn0011202	2L	dia	20758144	20768053	2.61206	1.04835	9.51821	5.3217	6.28674	6718	3353	65.6	51.4132	36.9403	0.718499	HouseKeeping
FBgn0011204	3L	cue	1503226	1517271	3.74957	5.00176	4.55837	6.40222	5.31381	2801	1935	NA	91.0322	107.365	1.17942	HouseKeeping
FBgn0011205	3L	fbl	20384429	20391913	4.19449	3.8375	5.94816	5.35439	5.37134	3513	1664	81.1	45.9155	40.9206	0.891216	HouseKeeping
FBgn0011206	3L	bol	9097629	9134405	NA	14.5949	NA	NA	NA	8169	719	NA	NA	NA	NA	Non HouseKeeping
FBgn0011207	2L	pelo	9700810	9708883	4.7713	5.24399	9.50399	8.32837	8.25661	2045	1188	69.8	48.7127	40.1614	0.824454	HouseKeeping
FBgn0011211	2R	blw	22799099	22802180	16	16	16	16	16	2252	1659	52.6	757.833	645.466	0.851725	HouseKeeping
FBgn0011217	3R	eff	14732414	14741319	6.52842	16	9.76489	7.75654	9.16997	2375	444	58	509.741	3056.53	5.99623	HouseKeeping
FBgn0011224	3R	heph	31846987	32015520	6.09718	14.3403	7.30326	6.88747	8.17619	12120	2733	70.1	12.1867	20.0589	1.64597	Non HouseKeeping
FBgn0011225	3R	jar	24252826	24271233	10.0534	3.43956	9.67632	9.1058	8.99248	5641	3889	56.1	61.9276	50.5766	0.816705	HouseKeeping
FBgn0011227	2R	ox	12757133	12757529	16	16	16	16	16	331	168	49.6	279.425	980.829	3.51016	HouseKeeping
FBgn0011230	2L	poe	8054322	8071624	7.56051	16	13.2543	16	16	16216	15969	64	125.896	101.901	0.809402	HouseKeeping
FBgn0011232	2L	scat	9431405	9435341	1.59364	1.25605	5.27433	3.74448	4.4771	3558	2823	61	27.5601	12.9276	0.469072	HouseKeeping
FBgn0011236	2R	ken	23870273	23877442	2.87048	0.731701	9.97374	6.41521	7.36031	3070	1806	76.5	60.5053	34.9038	0.576873	Non HouseKeeping
FBgn0011239	2L	ms(2)35Ci	15292468	15294136	NA	NA	NA	NA	NA	1489	402	NA	NA	NA	NA	Non HouseKeeping
FBgn0011244	2L	Hsp60B	728362	730564	NA	NA	NA	NA	NA	2203	1947	NA	NA	NA	NA	Non HouseKeeping
FBgn0011259	2L	Sema1a	8542147	8672041	NA	4.53717	NA	NA	NA	10190	3408	NA	NA	NA	NA	Non HouseKeeping
FBgn0011260	2R	Sema2a	16500178	16533459	NA	16	NA	NA	NA	4171	2260	NA	13.4221	33.2749	2.4791	Non HouseKeeping
FBgn0011270	3R	Pglym87	12231645	12232729	NA	NA	NA	NA	NA	1085	879	NA	NA	NA	NA	Non HouseKeeping
FBgn0011272	2L	RpL13	9967313	9968645	16	16	16	16	16	1203	657	55.2	4604.81	1951.62	0.423821	HouseKeeping
FBgn0011273	3R	Acam	25811911	25813134	NA	NA	NA	NA	NA	1224	447	NA	NA	NA	NA	NA
FBgn0011274	2L	Dif	17413248	17433161	1.89549	1.24045	9.27409	5.43557	8.00639	5695	3890	45.2	7.03389	7.10733	1.01044	Non HouseKeeping
FBgn0011276	X	HLH3B	2680199	2681723	NA	NA	NA	NA	NA	1428	1131	NA	NA	NA	NA	Non HouseKeeping
FBgn0011277	X	HLH4C	4645127	4647414	NA	NA	NA	NA	NA	1424	576	NA	NA	NA	NA	Non HouseKeeping
FBgn0011278	3R	lbe	21441577	21446537	NA	NA	NA	NA	NA	2277	1440	NA	NA	NA	NA	Non HouseKeeping
FBgn0011279	3L	Obp69a	12396171	12396957	NA	NA	NA	NA	NA	546	447	NA	NA	NA	NA	Non HouseKeeping
FBgn0011280	X	Obp19d	20419613	20420979	NA	NA	NA	NA	NA	1101	453	NA	NA	NA	NA	Non HouseKeeping
FBgn0011281	3R	Obp83a	5972155	5975245	NA	NA	NA	NA	NA	986	525	NA	NA	NA	NA	Non HouseKeeping
FBgn0011282	3R	Obp84a	7250725	7251957	NA	NA	NA	NA	NA	817	682	NA	NA	NA	NA	Non HouseKeeping
FBgn0011283	2L	Obp28a	7496791	7497365	NA	NA	NA	NA	NA	575	432	NA	NA	NA	NA	Non HouseKeeping
FBgn0011284	3L	RpS4	13041756	13044234	16	16	16	16	16	1449	786	65.3	4566.31	2176.22	0.476583	HouseKeeping
FBgn0011286	2R	RyR	8860364	8888097	NA	NA	NA	NA	NA	16405	15651	NA	NA	NA	NA	Non HouseKeeping
FBgn0011288	3L	Snap25	24074180	24299205	NA	5.92752	NA	NA	NA	2282	688	NA	NA	NA	NA	Non HouseKeeping
FBgn0011289	3R	TfIIA-L	27251112	27256463	7.57851	7.04556	11.9817	8.02621	8.05086	1645	1101	59.5	102.98	79.2082	0.769159	HouseKeeping
FBgn0011290	3R	Taf12	11678386	11679690	3.60615	16	7.33961	4.79673	5.12808	1234	591	81.9	76.0285	72.1763	0.949332	HouseKeeping
FBgn0011291	2L	Taf11	9762424	9763262	2.64719	NA	9.53813	6.1587	6.65836	777	591	55.1	49.9954	59.6123	1.19235	NA
FBgn0011293	3L	a10	17023123	17023741	NA	NA	NA	NA	NA	567	468	NA	NA	NA	NA	Non HouseKeeping
FBgn0011294	2L	a5	1329161	1329993	NA	NA	NA	NA	NA	776	633	NA	NA	NA	NA	Non HouseKeeping
FBgn0011296	2R	l(2)efl	23684651	23685543	NA	NA	NA	NA	NA	741	564	NA	NA	NA	NA	HouseKeeping
FBgn0011297	2R	Alg3	23705439	23709792	10.4102	16	16	13.0675	15.9679	1704	1533	47.7	33.2451	28.4436	0.855574	HouseKeeping
FBgn0011300	2R	babo	8952339	8962796	4.33017	2.07256	6.02306	7.95428	7.92586	5113	2143	66.4	61.7188	26.9085	0.435985	Non HouseKeeping
FBgn0011305	2L	Rsf1	10261795	10263554	6.42777	16	11.5813	10.411	13.3542	1760	603	NA	84.0837	62.3559	0.741594	HouseKeeping
FBgn0011327	3L	Uch-L5	9475493	9476965	5.39686	6.53352	9.57583	9.34286	12.2057	1394	975	64.1	80.9625	155.555	1.92132	HouseKeeping
FBgn0011335	3L	vers	12116101	12118055	2.28401	4.47876	6.00868	6.02915	7.22916	1513	1176	51.2	23.5642	39.3621	1.67042	HouseKeeping
FBgn0011336	3R	Stt3B	25066712	25069637	16	16	16	16	16	2703	2325	63.2	299.59	248.564	0.829682	HouseKeeping
FBgn0011361	3L	ND-ACP	1329949	1331631	16	16	16	16	16	842	561	55.9	332.843	623.777	1.87409	HouseKeeping
FBgn0011455	3L	ND-SGDH	12137496	12138584	16	16	16	16	16	888	561	57.1	147.878	199.383	1.34829	HouseKeeping
FBgn0011474	3R	PR-Set7	14316038	14320494	2.26085	1.36558	5.58899	4.0575	4.96669	4183	2076	52.4	53.5625	50.2267	0.937722	Non HouseKeeping
FBgn0011476	3R	l(3)neo43	15277981	15278668	NA	NA	NA	NA	NA	627	318	50.7	17.5936	18.382	1.04481	Non HouseKeeping
FBgn0011481	3R	Ssdp	18192494	18199595	3.42601	11.9563	5.77869	7.00957	9.33037	5521	1530	55.3	45.4231	18.5866	0.409188	HouseKeeping
FBgn0011509	3L	SrpRbeta	8718949	8720225	8.40443	3.40915	16	16	15.5518	1135	735	NA	97.1708	162.715	1.67452	Non HouseKeeping
FBgn0011554	2R	etaTry	11340513	11341423	NA	NA	NA	NA	NA	911	789	NA	NA	NA	NA	Non HouseKeeping
FBgn0011555	2R	thetaTry	11341714	11342760	NA	NA	NA	NA	NA	1047	789	NA	NA	NA	NA	Non HouseKeeping
FBgn0011556	2R	zetaTry	11339186	11340132	NA	NA	NA	NA	NA	947	843	NA	NA	NA	NA	Non HouseKeeping
FBgn0011559	2L	Acp36DE	18356047	18359026	NA	NA	NA	NA	NA	2923	2739	NA	NA	NA	NA	Non HouseKeeping
FBgn0011566	X	Smyd3	2606680	2608876	2.62134	NA	6.67106	5.99289	6.84053	1762	1407	54.6	15.5948	11.79	0.756019	Non HouseKeeping
FBgn0011569	3L	can	10263909	10267111	NA	NA	NA	NA	NA	2953	2829	NA	NA	NA	NA	Non HouseKeeping
FBgn0011570	2L	cpb	1704902	1706962	16	16	8.59276	9.69468	10.324	1926	834	59.7	642.533	556.36	0.865886	HouseKeeping
FBgn0011573	3L	Cdc37	1795392	1797307	4.85645	10.5573	5.88826	5.52429	7.20211	1611	1170	70.2	206.889	266.28	1.28707	HouseKeeping
FBgn0011576	X	Cyp4d2	2176006	2178728	NA	NA	NA	NA	NA	2467	1506	NA	NA	NA	NA	Non HouseKeeping
FBgn0011581	3R	Ms	24341551	24343825	NA	NA	NA	NA	NA	1178	303	NA	NA	NA	NA	Non HouseKeeping
FBgn0011582	3R	Dop1R1	14165379	14214810	NA	NA	NA	NA	NA	14565	1728	NA	NA	NA	NA	Non HouseKeeping
FBgn0011584	2L	Trp1	10009381	10013170	16	16	16	16	16	2459	1327	82.1	133.268	187.511	1.40703	HouseKeeping
FBgn0011586	X	e(r)	8904144	8906248	8.44069	16	15.6339	16	16	1687	315	70.5	116.28	282.87	2.43267	HouseKeeping
FBgn0011589	2R	Elk	17873939	17926695	NA	2.0775	NA	NA	NA	5351	3867	NA	NA	NA	NA	Non HouseKeeping
FBgn0011591	3L	fng	20925891	20949512	7.95497	NA	NA	5.50716	8.18922	1959	1239	NA	NA	NA	NA	Non HouseKeeping
FBgn0011592	2R	fra	12529053	12564184	NA	16	NA	NA	NA	6320	4581	NA	8.75898	10.1392	1.15758	Non HouseKeeping
FBgn0011596	3R	fzo	23201644	23204034	NA	NA	NA	NA	NA	2391	2157	NA	NA	NA	NA	Non HouseKeeping
FBgn0011603	2L	ine	4468000	4477022	NA	NA	NA	NA	NA	3965	2915	NA	NA	NA	NA	Non HouseKeeping
FBgn0011604	2R	Iswi	12636671	12640628	5.40451	15.1332	7.96923	7.98517	8.74252	3647	3084	70.6	114.8	158.549	1.38109	HouseKeeping
FBgn0011606	X	Klp3A	2599158	2604052	2.4819	0.881622	NA	7.46624	8.23131	4527	3639	61.9	25.7762	16.9751	0.658558	Non HouseKeeping
FBgn0011638	2L	La	20348393	20350012	8.97028	16	16	16	16	1549	1173	NA	345.126	536.317	1.55397	HouseKeeping
FBgn0011640	3L	lark	7339266	7341893	4.64644	6.40645	9.20704	6.59504	6.71008	2192	1059	63.9	167.902	125.315	0.746355	HouseKeeping
FBgn0011642	4	Zyx	1057365	1065001	3.69487	2.70916	7.46805	7.39516	7.72269	2377	1764	NA	27.9004	210.021	7.52752	HouseKeeping
FBgn0011648	2L	Mad	3146056	3159643	2.52763	1.59163	6.75701	5.78812	7.56268	3412	1578	72.1	42.601	34.1402	0.801393	HouseKeeping
FBgn0011653	3L	mas	4161666	4167464	NA	NA	NA	NA	NA	3657	3144	NA	NA	NA	NA	Non HouseKeeping
FBgn0011655	3R	Med	31611046	31615375	4.2403	3.57199	7.23477	7.34875	6.93056	3425	2316	58.1	45.0301	20.3281	0.451433	Non HouseKeeping
FBgn0011656	2R	Mef2	9913496	9958858	3.82041	1.98825	5.10455	5.63754	5.95148	9188	1935	48.3	13.6435	7.83806	0.574489	Non HouseKeeping
FBgn0011659	2R	Mlh1	8170274	8172401	5.87697	9.97428	NA	NA	NA	2075	1999	64.3	29.4746	18.4146	0.62476	Non HouseKeeping
FBgn0011660	2R	Pms2	15368074	15371520	4.33587	2.40419	4.88608	9.45339	9.53792	3040	2700	74.5	18.5844	18.4902	0.99493	Non HouseKeeping
FBgn0011661	X	Moe	8873012	8898332	9.53707	16	16	16	16	4558	2007	57.4	579.999	594.316	1.02469	HouseKeeping
FBgn0011666	3R	msi	25516118	25608423	NA	2.1338	8.67223	7.4609	7.11905	11500	2015	NA	51.2794	50.8848	0.992303	Non HouseKeeping
FBgn0011668	3R	Mst57Da	25831575	25831899	NA	NA	NA	NA	NA	325	228	NA	NA	NA	NA	Non HouseKeeping
FBgn0011669	3R	Mst57Db	25830720	25830914	NA	NA	NA	NA	NA	195	123	NA	NA	NA	NA	NA
FBgn0011670	3R	Mst57Dc	25829321	25829698	NA	NA	NA	NA	NA	378	231	NA	NA	NA	NA	Non HouseKeeping
FBgn0011672	3R	Mvl	21051383	21060800	4.55271	13.0641	8.00162	9.43997	9.04375	5647	2090	67	33.336	30.7657	0.922897	HouseKeeping
FBgn0011674	2R	insc	20821262	20836028	NA	1.63137	NA	NA	NA	3887	2580	179.9	5.99728	2.44939	0.408417	Non HouseKeeping
FBgn0011676	2L	Nos	10804274	10837511	5.41774	9.58113	NA	NA	NA	5224	4116	NA	NA	NA	NA	Non HouseKeeping
FBgn0011692	3L	pav	4242734	4246233	3.70037	3.32453	8.09149	7.32271	6.41311	3207	2664	76.9	89.4853	113.033	1.26315	Non HouseKeeping
FBgn0011693	3L	Pdh	16353233	16354297	NA	NA	NA	NA	NA	945	837	NA	NA	NA	NA	Non HouseKeeping
FBgn0011694	2R	EbpII	25173568	25174230	NA	NA	NA	NA	NA	608	201	NA	NA	NA	NA	Non HouseKeeping
FBgn0011695	2R	EbpIII	24026172	24027518	NA	NA	NA	NA	NA	1160	381	NA	NA	NA	NA	Non HouseKeeping
FBgn0011701	3R	repo	18236192	18239602	NA	NA	NA	NA	NA	2996	1839	NA	NA	NA	NA	Non HouseKeeping
FBgn0011703	2L	RnrL	10325026	10327943	4.4748	4.76344	12.2307	9.88981	11.544	2577	2439	63.5	214.549	402.576	1.87638	Non HouseKeeping
FBgn0011704	2R	RnrS	11983145	11985393	3.37547	9.61429	7.5831	5.91939	8.21688	1593	1182	75.3	308.847	643.037	2.08205	Non HouseKeeping
FBgn0011705	2L	rost	8985936	8989539	3.07245	1.69144	6.58277	6.43072	7.31427	1671	828	NA	19.6374	83.5722	4.25577	HouseKeeping
FBgn0011706	3L	rpr	18397535	18398435	2.0588	NA	4.58196	6.73004	4.84946	901	198	NA	51.6561	126.867	2.456	Non HouseKeeping
FBgn0011708	2L	Syx5	16307346	16309274	3.50996	3.66941	7.34476	4.46075	5.20384	1861	1404	60.8	46.6977	51.1991	1.0964	HouseKeeping
FBgn0011710	X	37135	21358286	21361688	9.2266	16	12.877	13.5767	16	2026	1086	70	154.229	233.487	1.5139	HouseKeeping
FBgn0011715	3R	Snr1	5470926	5472754	4.96536	4.05722	12.7819	5.55407	7.50001	1335	1113	59.4	73.516	74.6636	1.01561	HouseKeeping
FBgn0011722	2L	Tig	6415179	6423310	16	16	16	16	16	7018	6567	79.9	156.879	139.197	0.887291	Non HouseKeeping
FBgn0011723	3L	byn	11927693	11935919	NA	NA	NA	NA	NA	2650	2104	NA	NA	NA	NA	Non HouseKeeping
FBgn0011725	3R	twin	24196893	24221965	2.2045	2.07212	NA	NA	NA	4723	1704	59.2	37.5528	45.8938	1.22211	HouseKeeping
FBgn0011726	2R	tsr	24044453	24046805	16	16	16	16	16	735	447	56.3	4456.17	11831.3	2.65503	HouseKeeping
FBgn0011737	2L	Wee1	6911090	6914138	3.14838	2.84185	9.47077	5.84875	6.23518	2652	1830	NA	35.9226	37.4677	1.04301	Non HouseKeeping
FBgn0011739	3R	wts	30789625	30806619	2.32754	2.54756	3.47646	5.11756	5.00432	5803	3318	47.2	67.0521	33.1875	0.494951	HouseKeeping
FBgn0011740	3R	alpha-Man-IIa	9412548	9417264	3.9658	2.86656	12.9828	12.0911	11.7693	4002	3330	65.9	16.066	19.7838	1.23141	Non HouseKeeping
FBgn0011741	X	Arp6	15735774	15737120	8.74279	16	16	13.9519	12.8743	1347	1197	68.6	83.1092	37.8796	0.455782	HouseKeeping
FBgn0011742	X	Arp2	16548290	16553968	4.74697	8.91481	3.40965	7.1079	7.63297	2729	1200	72.3	109.491	149.165	1.36235	HouseKeeping
FBgn0011743	2R	Arp53D	16774246	16775676	NA	NA	NA	NA	NA	1378	1236	NA	NA	NA	NA	Non HouseKeeping
FBgn0011745	3R	Arp1	12691743	12694232	6.94296	5.42818	9.44798	9.44812	9.67183	1469	1131	55.3	143.764	149.186	1.03771	HouseKeeping
FBgn0011746	2R	ana	9062295	9077554	NA	NA	NA	NA	NA	2611	1478	NA	NA	NA	NA	Non HouseKeeping
FBgn0011747	4	Ank	115074	129849	4.85692	9.04368	6.0085	9.92643	8.14817	6229	4650	63	89.768	183.535	2.04455	HouseKeeping
FBgn0011754	X	PhKgamma	11695137	11704394	3.77149	2.52869	6.60511	6.57962	6.75951	3300	1767	21.7	21.4711	10.8185	0.503864	HouseKeeping
FBgn0011758	X	B-H1	17397478	17403278	NA	NA	NA	NA	NA	2724	1640	NA	NA	NA	NA	Non HouseKeeping
FBgn0011760	X	ctp	4687800	4702034	12.0149	16	16	16	16	4645	804	67.6	117.753	301.431	2.55985	HouseKeeping
FBgn0011761	X	dhd	5312171	5313125	NA	NA	NA	NA	NA	955	324	NA	NA	NA	NA	Non HouseKeeping
FBgn0011762	3L	DNApol-alpha50	8340314	8344404	2.63941	3.17279	NA	NA	NA	1569	1317	63.9	16.9924	54.3414	3.19798	Non HouseKeeping
FBgn0011763	2R	Dp	13222433	13228202	4.53065	3.40692	7.58525	7.43645	6.37819	3198	1393	84.5	129.59	106.723	0.823544	HouseKeeping
FBgn0011766	3R	E2f1	21620304	21660871	15.1079	16	10.7665	16	15.6955	6451	2466	48.4	124.356	47.9852	0.385869	NA
FBgn0011768	3R	Fdh	10870906	10872381	16	16	16	16	16	1337	1140	45.8	280.811	349.509	1.24464	HouseKeeping
FBgn0011769	3L	Fdx1	9370195	9371238	5.79663	9.33744	8.28006	10.1197	12.2144	741	519	62.6	17.6857	21.3083	1.20483	HouseKeeping
FBgn0011770	X	Gip	10328877	10329872	16	9.15013	16	16	16	996	795	58	28.5895	40.1423	1.40409	HouseKeeping
FBgn0011771	3L	Hem	22284354	22288195	4.24603	3.24428	8.98764	6.9003	7.95638	3777	3381	81.8	66.3973	114.623	1.72631	HouseKeeping
FBgn0011774	3R	Irbp	11410047	11412440	2.18646	1.22808	8.72286	4.93419	5.70449	2149	1896	56.4	28.6783	32.8304	1.14478	Non HouseKeeping
FBgn0011785	3R	BRWD3	24319000	24328619	3.89773	5.80574	3.40209	5.2056	5.62864	7244	6699	72.7	72.4112	27.8521	0.384638	HouseKeeping
FBgn0011787	3L	mRpL12	8956791	8957584	12.0296	16	16	12.8487	16	738	549	NA	217.669	225.612	1.03649	HouseKeeping
FBgn0011802	3L	Gem3	10459081	10463101	NA	NA	NA	7.48492	NA	3963	3087	72.6	11.8087	19.8058	1.67723	Non HouseKeeping
FBgn0011812	2R	Lcp1Psi	8432886	8433384	NA	NA	NA	NA	NA	456	NA	NA	NA	NA	NA	NA
FBgn0011817	3L	nmo	7979046	8054147	NA	5.07302	NA	NA	NA	6945	1327	NA	6.25826	4.7622	0.760946	HouseKeeping
FBgn0011818	2L	oaf	2492955	2498846	4.97823	1.94738	8.43696	6.95896	6.22077	3223	1464	NA	23.7653	29.4605	1.23964	Non HouseKeeping
FBgn0011822	X	Pgcl	436139	437448	NA	NA	NA	NA	NA	1310	1224	NA	NA	NA	NA	Non HouseKeeping
FBgn0011824	2R	CG4038	21095958	21097305	8.00276	10.2229	16	16	16	957	714	NA	228.462	376.599	1.64841	HouseKeeping
FBgn0011826	X	Pp2B-14D	16554627	16560016	3.26948	5.33209	7.14061	6.99711	8.53024	5390	1713	72.2	28.3739	24.2559	0.854866	Non HouseKeeping
FBgn0011828	3L	Pxn	2601455	2630064	16	16	16	16	16	5955	4592	82	318.394	321.132	1.0086	Non HouseKeeping
FBgn0011829	2L	Ret	21182446	21198762	NA	NA	NA	NA	NA	4912	3708	NA	NA	NA	NA	Non HouseKeeping
FBgn0011832	2L	Ser12	2250431	2251275	NA	NA	NA	NA	NA	845	738	NA	NA	NA	NA	Non HouseKeeping
FBgn0011834	X	Ser6	20962605	20963505	NA	NA	NA	NA	NA	901	780	NA	NA	NA	NA	Non HouseKeeping
FBgn0011836	3L	Taf2	9884411	9888683	2.53549	1.65953	7.09092	5.13566	6.36463	3972	3666	61.6	27.0409	23.616	0.873343	HouseKeeping
FBgn0011837	X	Tis11	12659415	12682560	6.84866	6.56648	7.345	8.9081	8.61652	5015	1311	65.1	86.2844	133.402	1.54608	HouseKeeping
FBgn0011840	3R	tRNA:Ala-AGC-2-3	17620144	17620216	NA	NA	NA	NA	NA	73	NA	NA	NA	NA	NA	NA
FBgn0011844	3L	tRNA:Asp-GTC-1-10	13249547	13249618	NA	NA	NA	NA	NA	72	NA	NA	NA	NA	NA	NA
FBgn0011845	3R	tRNA:Asp-GTC-1-11	24555302	24555373	NA	NA	NA	NA	NA	72	NA	NA	NA	NA	NA	NA
FBgn0011848	2R	tRNA:Glu-TTC-1-6	19727981	19728052	NA	NA	NA	NA	NA	72	NA	NA	NA	NA	NA	NA
FBgn0011849	2R	tRNA:Glu-TTC-1-5	19727460	19727531	NA	NA	NA	NA	NA	72	NA	NA	NA	NA	NA	NA
FBgn0011850	2R	tRNA:Glu-TTC-1-4	19726142	19726213	NA	NA	NA	NA	NA	72	NA	NA	NA	NA	NA	NA
FBgn0011851	3L	tRNA:Glu-CTC-3-4	1397695	1397766	NA	NA	NA	NA	NA	72	NA	NA	NA	NA	NA	NA
FBgn0011852	3L	tRNA:Glu-CTC-3-5	1397932	1398003	NA	NA	NA	NA	NA	72	NA	NA	NA	NA	NA	NA
FBgn0011853	3L	tRNA:Glu-CTC-3-6	1398169	1398240	NA	NA	NA	NA	NA	72	NA	NA	NA	NA	NA	NA
FBgn0011854	3L	tRNA:Glu-CTC-3-8	1401440	1401511	NA	NA	NA	NA	NA	72	NA	NA	NA	NA	NA	NA
FBgn0011855	3L	tRNA:Glu-CTC-3-9	1401781	1401852	NA	NA	NA	NA	NA	72	NA	NA	NA	NA	NA	NA
FBgn0011858	3R	tRNA:Phe-GAA-1-8	16321403	16321475	NA	NA	NA	NA	NA	73	NA	NA	NA	NA	NA	NA
FBgn0011859	2L	tRNA:Gly-GCC-1-1	1938089	1938159	NA	NA	NA	NA	NA	71	NA	NA	NA	NA	NA	NA
FBgn0011860	2L	tRNA:Gly-GCC-1-2	2031692	2031762	NA	NA	NA	NA	NA	71	NA	NA	NA	NA	NA	NA
FBgn0011861	2L	tRNA:Gly-GCC-1-3	7872849	7872919	NA	NA	NA	NA	NA	71	NA	NA	NA	NA	NA	NA
FBgn0011862	2L	tRNA:Gly-GCC-1-4	14518091	14518161	NA	NA	NA	NA	NA	71	NA	NA	NA	NA	NA	NA
FBgn0011863	2L	tRNA:Gly-GCC-1-5	14518307	14518377	NA	NA	NA	NA	NA	71	NA	NA	NA	NA	NA	NA
FBgn0011864	2L	tRNA:Gly-GCC-1-6	14518621	14518691	NA	NA	NA	NA	NA	71	NA	NA	NA	NA	NA	NA
FBgn0011865	2L	tRNA:Gly-GCC-1-7	14530546	14530616	NA	NA	NA	NA	NA	71	NA	NA	NA	NA	NA	NA
FBgn0011866	2L	tRNA:Gly-GCC-2-1	14530854	14530924	NA	NA	NA	NA	NA	71	NA	NA	NA	NA	NA	NA
FBgn0011867	2R	tRNA:Gly-GCC-1-8	16968008	16968078	NA	NA	NA	NA	NA	71	NA	NA	NA	NA	NA	NA
FBgn0011868	2R	tRNA:Gly-GCC-1-9	18639726	18639796	NA	NA	NA	NA	NA	71	NA	NA	NA	NA	NA	NA
FBgn0011869	2R	tRNA:Gly-GCC-1-10	20229481	20229551	NA	NA	NA	NA	NA	71	NA	NA	NA	NA	NA	NA
FBgn0011870	2R	tRNA:Gly-GCC-1-11	20232797	20232867	NA	NA	NA	NA	NA	71	NA	NA	NA	NA	NA	NA
FBgn0011871	2R	tRNA:Gly-GCC-1-12	21161356	21161426	NA	NA	NA	NA	NA	71	NA	NA	NA	NA	NA	NA
FBgn0011872	2R	tRNA:Gly-GCC-1-13	21182856	21182926	NA	NA	NA	NA	NA	71	NA	NA	NA	NA	NA	NA
FBgn0011877	2R	tRNA:His-GTG-2-1Psi	12336733	12336804	NA	NA	NA	NA	NA	72	NA	NA	NA	NA	NA	NA
FBgn0011878	2R	tRNA:His-GTG-1-4	12336418	12336489	NA	NA	NA	NA	NA	72	NA	NA	NA	NA	NA	NA
FBgn0011879	2R	tRNA:Ala-TGC-2-1	17392215	17392286	NA	NA	NA	NA	NA	72	NA	NA	NA	NA	NA	NA
FBgn0011880	2R	tRNA:Ile-AAT-1-1	6166151	6166224	NA	NA	NA	NA	NA	74	NA	NA	NA	NA	NA	NA
FBgn0011881	2R	tRNA:Ile-AAT-1-3	13430282	13430355	NA	NA	NA	NA	NA	74	NA	NA	NA	NA	NA	NA
FBgn0011882	2R	tRNA:Ile-AAT-1-4	13430984	13431057	NA	NA	NA	NA	NA	74	NA	NA	NA	NA	NA	NA
FBgn0011883	2R	tRNA:Ile-AAT-1-5	13431285	13431358	NA	NA	NA	NA	NA	74	NA	NA	NA	NA	NA	NA
FBgn0011884	2R	tRNA:Ile-AAT-1-6	13431777	13431850	NA	NA	NA	NA	NA	74	NA	NA	NA	NA	NA	NA
FBgn0011885	2R	tRNA:Ile-AAT-1-7	13432093	13432166	NA	NA	NA	NA	NA	74	NA	NA	NA	NA	NA	NA
FBgn0011887	2R	tRNA:Lys-CTT-1-4	6165984	6166056	NA	NA	NA	NA	NA	73	NA	NA	NA	NA	NA	NA
FBgn0011888	2R	tRNA:Lys-CTT-1-3	6164876	6164948	NA	NA	NA	NA	NA	73	NA	NA	NA	NA	NA	NA
FBgn0011889	2R	tRNA:Lys-CTT-1-2	6162681	6162753	NA	NA	NA	NA	NA	73	NA	NA	NA	NA	NA	NA
FBgn0011890	2R	tRNA:Lys-CTT-1-5	6171496	6171568	NA	NA	NA	NA	NA	73	NA	NA	NA	NA	NA	NA
FBgn0011891	2R	tRNA:Lys-CTT-1-1	6142372	6142444	NA	NA	NA	NA	NA	73	NA	NA	NA	NA	NA	NA
FBgn0011892	2R	tRNA:Lys-CTT-1-6	6946808	6946880	NA	NA	NA	NA	NA	73	NA	NA	NA	NA	NA	NA
FBgn0011893	2R	tRNA:Lys-CTT-1-7	6947738	6947810	NA	NA	NA	NA	NA	73	NA	NA	NA	NA	NA	NA
FBgn0011894	2R	tRNA:Lys-CTT-1-8	6948284	6948356	NA	NA	NA	NA	NA	73	NA	NA	NA	NA	NA	NA
FBgn0011895	2R	tRNA:Lys-CTT-1-9	6949133	6949205	NA	NA	NA	NA	NA	73	NA	NA	NA	NA	NA	NA
FBgn0011896	2R	tRNA:Lys-CTT-1-10	13536045	13536117	NA	NA	NA	NA	NA	73	NA	NA	NA	NA	NA	NA
FBgn0011897	2R	tRNA:Lys-CTT-1-11	19802591	19802663	NA	NA	NA	NA	NA	73	NA	NA	NA	NA	NA	NA
FBgn0011902	2L	tRNA:Lys-TTT-1-1	8290727	8290799	NA	NA	NA	NA	NA	73	NA	NA	NA	NA	NA	NA
FBgn0011904	3R	tRNA:Lys-TTT-2-4	6822963	6823035	NA	NA	NA	NA	NA	73	NA	NA	NA	NA	NA	NA
FBgn0011905	3R	tRNA:Lys-TTT-2-5	12131356	12131427	NA	NA	NA	NA	NA	73	NA	NA	NA	NA	NA	NA
FBgn0011906	2R	tRNA:Leu-CAG-1-1	8683215	8683297	NA	NA	NA	NA	NA	83	NA	NA	NA	NA	NA	NA
FBgn0011909	2R	tRNA:Leu-CAA-2-1	13430695	13430815	NA	NA	NA	NA	NA	83	NA	NA	NA	NA	NA	NA
FBgn0011910	2R	tRNA:Leu-CAA-1-1	13432668	13432794	NA	NA	NA	NA	NA	83	NA	NA	NA	NA	NA	NA
FBgn0011915	2R	tRNA:Met-CAT-1-1	11652649	11652721	NA	NA	NA	NA	NA	73	NA	NA	NA	NA	NA	NA
FBgn0011916	2R	tRNA:Met-CAT-1-2	11660563	11660635	NA	NA	NA	NA	NA	73	NA	NA	NA	NA	NA	NA
FBgn0011919	3R	tRNA:Met-CAT-1-5	6496039	6496111	NA	NA	NA	NA	NA	73	NA	NA	NA	NA	NA	NA
FBgn0011921	2R	tRNA:iMet-CAT-2-1	9661225	9661296	NA	NA	NA	NA	NA	72	NA	NA	NA	NA	NA	NA
FBgn0011927	3L	tRNA:iMet-CAT-1-4	14673942	14674013	NA	NA	NA	NA	NA	72	NA	NA	NA	NA	NA	NA
FBgn0011928	3L	tRNA:iMet-CAT-1-5	14674344	14674415	NA	NA	NA	NA	NA	72	NA	NA	NA	NA	NA	NA
FBgn0011931	2R	tRNA:Asn-GTT-1-6	6162519	6162592	NA	NA	NA	NA	NA	74	NA	NA	NA	NA	NA	NA
FBgn0011932	2R	tRNA:Asn-GTT-1-5	6162197	6162270	NA	NA	NA	NA	NA	74	NA	NA	NA	NA	NA	NA
FBgn0011933	2R	tRNA:Asn-GTT-1-4	6162023	6162096	NA	NA	NA	NA	NA	74	NA	NA	NA	NA	NA	NA
FBgn0011934	2R	tRNA:Asn-GTT-1-8	6190372	6190445	NA	NA	NA	NA	NA	74	NA	NA	NA	NA	NA	NA
FBgn0011935	2R	tRNA:Asn-GTT-1-7	6190129	6190202	NA	NA	NA	NA	NA	74	NA	NA	NA	NA	NA	NA
FBgn0011936	2R	tRNA:Asn-GTT-1-3	6153506	6153579	NA	NA	NA	NA	NA	74	NA	NA	NA	NA	NA	NA
FBgn0011937	2R	tRNA:Asn-GTT-1-2	6153186	6153259	NA	NA	NA	NA	NA	74	NA	NA	NA	NA	NA	NA
FBgn0011938	2R	tRNA:Asn-GTT-1-1	6152603	6152676	NA	NA	NA	NA	NA	74	NA	NA	NA	NA	NA	NA
FBgn0011944	3R	tRNA:Pro-TGG-1-1	17618110	17618181	NA	NA	NA	NA	NA	72	NA	NA	NA	NA	NA	NA
FBgn0011945	3R	tRNA:Pro-TGG-1-2	17619961	17620032	NA	NA	NA	NA	NA	72	NA	NA	NA	NA	NA	NA
FBgn0011948	X	tRNA:Arg-TCG-3-1	14016203	14016275	NA	NA	NA	NA	NA	73	NA	NA	NA	NA	NA	NA
FBgn0011949	X	tRNA:Arg-TCG-3-2	14016808	14016880	NA	NA	NA	NA	NA	73	NA	NA	NA	NA	NA	NA
FBgn0011950	X	tRNA:Arg-TCG-3-3	14017010	14017082	NA	NA	NA	NA	NA	73	NA	NA	NA	NA	NA	NA
FBgn0011951	X	tRNA:Arg-TCG-3-4	14017212	14017284	NA	NA	NA	NA	NA	73	NA	NA	NA	NA	NA	NA
FBgn0011952	X	tRNA:Arg-TCG-2-1	14014814	14014886	NA	NA	NA	NA	NA	73	NA	NA	NA	NA	NA	NA
FBgn0011953	X	tRNA:Arg-TCG-1-1	14103719	14103791	NA	NA	NA	NA	NA	73	NA	NA	NA	NA	NA	NA
FBgn0011954	X	tRNA:Arg-TCG-2-2	21232091	21232163	NA	NA	NA	NA	NA	73	NA	NA	NA	NA	NA	NA
FBgn0011955	2R	tRNA:Arg-ACG-1-5	6178584	6178656	NA	NA	NA	NA	NA	73	NA	NA	NA	NA	NA	NA
FBgn0011956	2R	tRNA:Arg-ACG-1-3	6169607	6169679	NA	NA	NA	NA	NA	73	NA	NA	NA	NA	NA	NA
FBgn0011957	2R	tRNA:Arg-ACG-1-2	6161535	6161607	NA	NA	NA	NA	NA	73	NA	NA	NA	NA	NA	NA
FBgn0011958	2R	tRNA:Arg-ACG-1-1	6142165	6142237	NA	NA	NA	NA	NA	73	NA	NA	NA	NA	NA	NA
FBgn0011959	3R	tRNA:Arg-ACG-1-10	8140970	8141042	NA	NA	NA	NA	NA	73	NA	NA	NA	NA	NA	NA
FBgn0011960	3R	tRNA:Arg-ACG-1-9	8140727	8140799	NA	NA	NA	NA	NA	73	NA	NA	NA	NA	NA	NA
FBgn0011961	3R	tRNA:Arg-ACG-1-8	8140476	8140548	NA	NA	NA	NA	NA	73	NA	NA	NA	NA	NA	NA
FBgn0011962	3R	tRNA:Arg-ACG-1-7	8140223	8140295	NA	NA	NA	NA	NA	73	NA	NA	NA	NA	NA	NA
FBgn0011963	3R	tRNA:Arg-ACG-1-6	8139951	8140023	NA	NA	NA	NA	NA	73	NA	NA	NA	NA	NA	NA
FBgn0011965	3R	tRNA:Arg-TCG-4-1	5388228	5388300	NA	NA	NA	NA	NA	73	NA	NA	NA	NA	NA	NA
FBgn0011966	3R	tRNA:Arg-TCG-2-3	8861880	8861952	NA	NA	NA	NA	NA	73	NA	NA	NA	NA	NA	NA
FBgn0011970	3R	tRNA:Ser-GCT-2-1	10278054	10278135	NA	NA	NA	NA	NA	82	NA	NA	NA	NA	NA	NA
FBgn0011971	3R	tRNA:Ser-GCT-2-2	14044525	14044606	NA	NA	NA	NA	NA	82	NA	NA	NA	NA	NA	NA
FBgn0011974	X	tRNA:Ser-AGA-1-1	14070641	14070722	NA	NA	NA	NA	NA	82	NA	NA	NA	NA	NA	NA
FBgn0011975	X	tRNA:Ser-CGA-1-1	14015045	14015126	NA	NA	NA	NA	NA	82	NA	NA	NA	NA	NA	NA
FBgn0011976	X	tRNA:Ser-CGA-1-2	14015445	14015526	NA	NA	NA	NA	NA	82	NA	NA	NA	NA	NA	NA
FBgn0011977	X	tRNA:Ser-CGA-1-3	14103363	14103444	NA	NA	NA	NA	NA	82	NA	NA	NA	NA	NA	NA
FBgn0011980	X	tRNA:Ser-AGA-3-1	14025109	14025190	NA	NA	NA	NA	NA	82	NA	NA	NA	NA	NA	NA
FBgn0011981	X	tRNA:Ser-AGA-3-2	14104649	14104730	NA	NA	NA	NA	NA	82	NA	NA	NA	NA	NA	NA
FBgn0011982	X	tRNA:Ser-AGA-2-1	14025566	14025647	NA	NA	NA	NA	NA	82	NA	NA	NA	NA	NA	NA
FBgn0011983	X	tRNA:Ser-AGA-2-2	14117729	14117810	NA	NA	NA	NA	NA	82	NA	NA	NA	NA	NA	NA
FBgn0011984	2L	tRNA:Ser-AGA-2-4	3173003	3173084	NA	NA	NA	NA	NA	82	NA	NA	NA	NA	NA	NA
FBgn0011985	2L	tRNA:Ser-AGA-2-3	3169582	3169663	NA	NA	NA	NA	NA	82	NA	NA	NA	NA	NA	NA
FBgn0011986	3L	tRNA:Ser-AGA-2-5	5342084	5342165	NA	NA	NA	NA	NA	82	NA	NA	NA	NA	NA	NA
FBgn0011987	2R	tRNA:SeC-TCA-1-1	11357564	11357650	NA	NA	NA	NA	NA	87	NA	NA	NA	NA	NA	NA
FBgn0011993	3R	tRNA:Thr-AGT-1-5	17624565	17624638	NA	NA	NA	NA	NA	74	NA	NA	NA	NA	NA	NA
FBgn0011994	3R	tRNA:Thr-AGT-1-6	17624806	17624879	NA	NA	NA	NA	NA	74	NA	NA	NA	NA	NA	NA
FBgn0011998	3R	tRNA:Val-CAC-2-2	7452060	7452132	NA	NA	NA	NA	NA	73	NA	NA	NA	NA	NA	NA
FBgn0011999	3R	tRNA:Val-CAC-2-1	7451297	7451369	NA	NA	NA	NA	NA	73	NA	NA	NA	NA	NA	NA
FBgn0012000	3R	tRNA:Val-CAC-2-3	7472060	7472132	NA	NA	NA	NA	NA	73	NA	NA	NA	NA	NA	NA
FBgn0012001	3R	tRNA:Val-CAC-2-4	7475903	7475975	NA	NA	NA	NA	NA	73	NA	NA	NA	NA	NA	NA
FBgn0012002	3R	tRNA:Val-CAC-1-1	17617761	17617833	NA	NA	NA	NA	NA	73	NA	NA	NA	NA	NA	NA
FBgn0012003	3R	tRNA:Val-CAC-2-5	19672277	19672349	NA	NA	NA	NA	NA	73	NA	NA	NA	NA	NA	NA
FBgn0012004	3R	tRNA:Val-CAC-2-6	19790122	19790194	NA	NA	NA	NA	NA	73	NA	NA	NA	NA	NA	NA
FBgn0012009	3L	tRNA:Val-AAC-2-4	13433646	13433718	NA	NA	NA	NA	NA	73	NA	NA	NA	NA	NA	NA
FBgn0012010	3L	tRNA:Val-AAC-2-3	13433048	13433120	NA	NA	NA	NA	NA	73	NA	NA	NA	NA	NA	NA
FBgn0012011	3R	tRNA:Val-AAC-1-1	16321690	16321762	NA	NA	NA	NA	NA	73	NA	NA	NA	NA	NA	NA
FBgn0012016	2L	tRNA:Tyr-GTA-1-3	2462593	2462686	NA	NA	NA	NA	NA	73	NA	NA	NA	NA	NA	NA
FBgn0012017	2L	tRNA:Tyr-GTA-1-2	2459924	2460044	NA	NA	NA	NA	NA	73	NA	NA	NA	NA	NA	NA
FBgn0012018	2L	tRNA:Tyr-GTA-1-9	7711476	7711661	NA	NA	NA	NA	NA	73	NA	NA	NA	NA	NA	NA
FBgn0012024	3R	tRNA:Tyr-GTA-1-8	8669081	8669174	NA	NA	NA	NA	NA	73	NA	NA	NA	NA	NA	NA
FBgn0012025	3R	tRNA:Tyr-GTA-1-7	8668612	8668705	NA	NA	NA	NA	NA	73	NA	NA	NA	NA	NA	NA
FBgn0012026	3R	tRNA:Tyr-GTA-1-6	8668116	8668208	NA	NA	NA	NA	NA	73	NA	NA	NA	NA	NA	NA
FBgn0012027	3R	tRNA:Tyr-GTA-1-5	8642701	8642793	NA	NA	NA	NA	NA	73	NA	NA	NA	NA	NA	NA
FBgn0012028	3R	tRNA:Tyr-GTA-1-4	8642333	8642425	NA	NA	NA	NA	NA	73	NA	NA	NA	NA	NA	NA
FBgn0012034	3L	AcCoAS	21270722	21280243	3.28735	1.97861	9.20986	6.02031	6.25452	3605	2013	77.6	106.265	169.758	1.5975	Non HouseKeeping
FBgn0012036	2L	Aldh	9387389	9391567	5.94386	16	15.7217	8.22799	10.9427	2070	1563	51	466.173	785.28	1.68452	HouseKeeping
FBgn0012037	2L	Ance	13905645	13909212	16	16	16	16	16	2183	1848	68.2	NA	NA	NA	HouseKeeping
FBgn0012042	2R	AttA	14747362	14748215	16	NA	16	16	16	790	666	107.6	NA	NA	NA	Non HouseKeeping
FBgn0012051	2R	CalpA	19425113	19430564	9.88427	16	11.9945	15.7435	14.4127	3440	2572	77.8	55.9788	88.2681	1.57681	Non HouseKeeping
FBgn0012058	3L	Cdc27	7245481	7249340	3.44663	6.77499	7.33692	6.01984	6.2388	3713	2703	54.1	24.4822	14.0276	0.572971	HouseKeeping
FBgn0012344	3R	Dh44	9638182	9650706	NA	NA	NA	NA	NA	2402	1071	NA	NA	NA	NA	Non HouseKeeping
FBgn0013263	3L	Trl	14747929	14761049	1.52882	0.979893	9.78881	NA	8.94174	6254	2240	72.7	80.2372	32.8667	0.409619	Non HouseKeeping
FBgn0013269	3R	Fkbp39	15331584	15333133	8.29071	16	15.089	12.0789	13.2753	1299	1074	66.3	399.323	513.38	1.28563	HouseKeeping
FBgn0013272	2R	Gp150	22317662	22329416	16	16	16	16	16	4916	3231	78.9	236.199	353.622	1.49714	HouseKeeping
FBgn0013275	3R	Hsp70Aa	11954163	11956544	16	0.204882	9.05446	NA	2.05448	2382	1929	47.1	NA	NA	NA	NA
FBgn0013276	3R	Hsp70Ab	11958535	11960909	10.4749	0.206974	4.22334	NA	16	2375	1929	NA	NA	NA	NA	NA
FBgn0013277	3R	Hsp70Ba	12465453	12467776	NA	NA	NA	NA	NA	2324	1926	NA	NA	NA	NA	NA
FBgn0013278	3R	Hsp70Bb	12505793	12508139	10.736	0.283038	2.6653	NA	16	2347	1926	NA	NA	NA	NA	NA
FBgn0013279	3R	Hsp70Bc	12509076	12511461	NA	NA	NA	NA	NA	2386	1926	69.9	NA	NA	NA	Non HouseKeeping
FBgn0013300	2L	ProtA	14879050	14881652	NA	NA	NA	NA	NA	683	441	NA	NA	NA	NA	Non HouseKeeping
FBgn0013301	2L	ProtB	14882101	14883721	NA	NA	NA	NA	NA	679	435	NA	NA	NA	NA	Non HouseKeeping
FBgn0013303	3L	Nca	19991887	19997568	7.18741	7.12665	11.0187	12.5807	14.6014	899	573	68.1	22.5792	26.4688	1.17227	HouseKeeping
FBgn0013305	2R	Nmda1	12877094	12880230	13.759	16	12.856	16	16	2590	998	63.7	161.434	572.105	3.54389	HouseKeeping
FBgn0013307	2R	Odc1	8004824	8006672	NA	NA	NA	NA	NA	1253	1185	NA	NA	NA	NA	Non HouseKeeping
FBgn0013308	2R	Odc2	8007246	8009062	NA	NA	NA	NA	NA	1268	1182	NA	NA	NA	NA	Non HouseKeeping
FBgn0013323	2L	Ptth	575711	576896	NA	12.3847	NA	NA	NA	1128	657	NA	NA	NA	NA	Non HouseKeeping
FBgn0013325	2R	RpL11	19442342	19443825	16	16	16	16	16	1017	555	57.2	7309.56	3467.72	0.474408	HouseKeeping
FBgn0013334	3R	Sap47	15935100	15962124	7.5774	16	9.77335	10.8943	13.055	6401	1818	74.2	29.9087	27.7214	0.926867	HouseKeeping
FBgn0013342	3L	nSyb	1630348	1637752	NA	NA	NA	NA	NA	4072	869	NA	NA	NA	NA	Non HouseKeeping
FBgn0013343	3R	Syx1A	24101600	24105763	5.35448	5.12941	7.58929	11.0064	11.5731	4164	895	NA	85.8552	105.559	1.2295	NA
FBgn0013347	3R	TfIIA-S	23890388	23891060	7.45139	16	16	11.904	15.2253	617	321	74.9	245.914	495.121	2.01339	HouseKeeping
FBgn0013348	2R	TpnC41C	5065237	5070210	NA	NA	NA	NA	NA	1880	465	NA	NA	NA	NA	Non HouseKeeping
FBgn0013432	X	bcn92	2148463	2149647	7.4407	16	14.3557	10.0064	11.7094	748	279	63.8	88.6713	147.227	1.66037	HouseKeeping
FBgn0013433	2L	beat-Ia	16049965	16081684	NA	NA	NA	NA	NA	2870	1314	NA	NA	NA	NA	Non HouseKeeping
FBgn0013435	2R	Cdc2rk	10067217	10068702	4.10519	3.2407	NA	NA	NA	1251	1164	61.9	12.8423	26.331	2.05033	Non HouseKeeping
FBgn0013467	2R	igl	15155437	15190292	NA	NA	NA	NA	NA	2894	723	NA	NA	NA	NA	Non HouseKeeping
FBgn0013469	3L	klu	10981171	11009188	NA	NA	NA	NA	NA	4792	2457	NA	NA	NA	NA	Non HouseKeeping
FBgn0013531	2L	MED20	8071812	8072848	5.62858	NA	10.6195	7.92766	9.55947	1037	807	53.7	37.372	93.382	2.49871	HouseKeeping
FBgn0013548	2R	l(2)dtl	23702477	23705403	0.669558	0.460679	NA	6.34873	7.37299	2653	2310	57.1	35.9133	26.1942	0.729373	Non HouseKeeping
FBgn0013563	3L	Pex1	14071892	14076123	1.69049	1.02342	NA	NA	NA	3275	3021	NA	6.82908	10.1454	1.48562	Non HouseKeeping
FBgn0013576	3R	mtd	5270116	5350443	5.82414	4.90121	10.1714	11.157	12.119	13741	4962	NA	38.2828	24.6117	0.642891	HouseKeeping
FBgn0013717	3L	not	18618305	18622129	2.39933	6.13876	NA	NA	NA	2989	1491	NA	25.4456	13.9867	0.549669	HouseKeeping
FBgn0013718	3L	nuf	14190870	14233250	6.67245	3.3498	NA	NA	NA	5594	2391	NA	34.5138	36.87	1.06827	HouseKeeping
FBgn0013720	X	pck	1470666	1472325	3.30509	1.53396	8.78247	7.48451	9.84396	1478	830	59.3	18.7475	22.651	1.20822	HouseKeeping
FBgn0013725	2R	phyl	14427336	14432337	NA	NA	NA	NA	NA	1839	1203	NA	NA	NA	NA	Non HouseKeeping
FBgn0013726	2R	pnut	8237271	8240297	5.9989	8.14909	11.5139	9.72169	10.3939	3027	1620	59.8	434.014	271.502	0.625559	HouseKeeping
FBgn0013732	2R	sced	6657326	6660624	NA	0.408172	NA	NA	NA	3299	2469	NA	7.86019	4.7351	0.602415	Non HouseKeeping
FBgn0013733	2R	shot	13864237	13942110	12.9228	16	14.413	16	16	30414	27799	NA	62.2766	18.2429	0.292934	HouseKeeping
FBgn0013746	2L	alien	8993818	8997379	7.05043	16	9.91124	10.5471	13.5658	3235	1335	45.5	126.576	186.269	1.4716	HouseKeeping
FBgn0013749	4	Arf102F	1124167	1125325	4.77866	5.49464	5.81826	6.62844	7.74231	930	543	70.3	226.675	1060.22	4.67728	HouseKeeping
FBgn0013750	2R	Arf51F	15322501	15325490	6.15245	16	11.2699	14.4431	14.9071	2196	528	72.1	291.89	293.83	1.00665	HouseKeeping
FBgn0013751	3L	Awh	3846206	3861692	NA	NA	NA	NA	NA	2104	864	NA	NA	NA	NA	Non HouseKeeping
FBgn0013753	3L	Bgb	1639711	1640952	2.94193	2.04765	9.89198	5.79663	6.69276	1242	762	60.8	73.4219	117.556	1.60111	Non HouseKeeping
FBgn0013755	3L	Bro	1647869	1648612	NA	NA	NA	NA	NA	744	642	NA	NA	NA	NA	NA
FBgn0013756	2R	Mtor	11852617	11861202	4.92788	3.63341	9.80172	9.72824	8.77207	7780	7041	NA	87.2318	52.819	0.605502	HouseKeeping
FBgn0013759	3R	CASK	21783400	21822674	6.63617	8.44315	8.06901	10.7397	8.21282	9545	3474	60.6	35.6064	16.2806	0.45724	Non HouseKeeping
FBgn0013762	2R	Cdk5	15569528	15571417	3.23508	3.25136	5.29336	5.64501	6.70286	1604	885	73.5	40.8938	84.2591	2.06044	Non HouseKeeping
FBgn0013763	2R	Idgf6	16691022	16693751	16	16	16	16	16	1811	1359	81	672.134	960.935	1.42968	HouseKeeping
FBgn0013764	2R	Chi	24031538	24033943	3.2782	2.63654	7.6148	3.35263	4.73881	2246	1791	63.3	116.411	69.5985	0.597869	HouseKeeping
FBgn0013765	2R	cnn	13439314	13450475	5.31087	4.0164	9.18526	7.17405	7.69643	6196	4511	79.6	28.2931	14.6043	0.516179	Non HouseKeeping
FBgn0013767	3R	Crz	14314854	14315716	NA	NA	NA	NA	NA	654	465	NA	NA	NA	NA	Non HouseKeeping
FBgn0013770	2R	Cp1	13960675	13967981	16	16	16	16	16	2066	1206	60.1	1807.58	3715.94	2.05575	HouseKeeping
FBgn0013771	2R	Cyp6a9	14879356	14881372	NA	NA	NA	NA	NA	1964	1515	66.1	9.17456	25.0275	2.72792	Non HouseKeeping
FBgn0013772	2R	Cyp6a8	14887171	14889010	NA	1.77584	NA	NA	NA	1781	1521	63.9	21.0355	34.4847	1.63936	Non HouseKeeping
FBgn0013773	2R	Cyp6a22	14871366	14873705	NA	3.96986	NA	NA	NA	2165	1500	NA	14.1617	21.5914	1.52463	Non HouseKeeping
FBgn0013799	3L	Deaf1	19818174	19830686	3.85626	8.93278	6.913	7.29047	5.62259	3698	1752	61.8	65.0645	27.2327	0.418549	HouseKeeping
FBgn0013810	2L	Dhc36C	17501401	17525515	NA	NA	NA	NA	NA	12325	12198	NA	NA	NA	NA	Non HouseKeeping
FBgn0013811	3L	Dhc62B	1759172	1771758	NA	16	NA	NA	NA	12090	11895	NA	NA	NA	NA	Non HouseKeeping
FBgn0013812	3R	Dhc93AB	21024580	21042499	NA	NA	NA	NA	NA	14010	13491	NA	NA	NA	NA	Non HouseKeeping
FBgn0013813	3R	Dhc98D	28486953	28519398	NA	NA	NA	NA	NA	15919	15243	NA	NA	NA	NA	Non HouseKeeping
FBgn0013949	3R	Elal	24865350	24867651	NA	NA	NA	NA	NA	2135	990	NA	NA	NA	NA	Non HouseKeeping
FBgn0013953	3R	Esp	24841935	24850412	NA	0.521811	NA	NA	NA	2907	1965	NA	NA	NA	NA	Non HouseKeeping
FBgn0013954	2R	Fkbp12	19290109	19290962	16	16	16	16	16	633	327	57.5	1375.16	1892.93	1.37651	HouseKeeping
FBgn0013972	3R	Gycalpha99B	29682503	29685758	NA	NA	NA	NA	NA	2354	2031	NA	NA	NA	NA	Non HouseKeeping
FBgn0013973	3R	Gycbeta100B	31134392	31178278	NA	NA	NA	NA	NA	4066	2364	NA	NA	NA	NA	Non HouseKeeping
FBgn0013981	3R	His4r	14625755	14626614	16	16	16	16	16	796	312	64.7	997.742	1437.06	1.44032	HouseKeeping
FBgn0013983	2R	imd	18409796	18413599	2.2093	NA	4.40069	5.61804	6.11944	1518	822	65.6	76.5705	103.979	1.35794	HouseKeeping
FBgn0013987	X	MAPk-Ak2	5759908	5764203	7.3943	16	8.85333	7.96154	9.40867	2198	1080	72.9	409.974	497.07	1.21244	HouseKeeping
FBgn0013995	3R	Calx	20978183	21015613	NA	NA	NA	NA	NA	8959	2948	79.6	NA	NA	NA	Non HouseKeeping
FBgn0013997	3L	Nrx-IV	12146519	12156990	3.77811	2.69461	4.7521	9.91641	9.23834	5137	4052	131	30.9803	32.7903	1.05842	HouseKeeping
FBgn0014000	2L	Hf	19966727	19967685	NA	NA	NA	NA	NA	896	645	NA	NA	NA	NA	Non HouseKeeping
FBgn0014006	3R	Ask1	19879719	19886030	3.86401	3.09488	6.56266	9.75504	9.87494	5168	4092	43.7	22.5381	14.5168	0.644099	HouseKeeping
FBgn0014007	3L	Ptp69D	12734945	12741568	2.80483	1.63015	5.15782	4.84437	5.98712	5168	4389	73.3	11.353	26.385	2.32405	Non HouseKeeping
FBgn0014009	2R	Rab2	6696739	6699469	7.79206	12.0085	11.5958	14.4195	16	1712	642	66.1	288.534	623.084	2.15948	Non HouseKeeping
FBgn0014010	2L	Rab5	2359142	2365273	8.96185	16	9.61813	10.3888	12.564	3146	660	48.1	307.685	390.417	1.26888	HouseKeeping
FBgn0014011	3L	Rac2	7432762	7435190	3.31256	7.42792	5.78087	7.5803	8.54963	2429	579	62	86.3611	129.608	1.50077	HouseKeeping
FBgn0014018	3R	Rel	9044183	9047977	3.68979	1.9026	5.54542	10.3326	8.13797	3499	2916	91.7	57.4992	41.4469	0.720825	HouseKeeping
FBgn0014019	2L	Rh5	12008153	12009832	NA	NA	NA	NA	NA	1572	1149	NA	NA	NA	NA	Non HouseKeeping
FBgn0014020	2R	Rho1	16102687	16107229	9.04513	16	12.2453	13.578	15.4602	2385	579	68.6	731.352	1780.96	2.43516	HouseKeeping
FBgn0014022	3R	Rlb1	9513327	9514827	NA	NA	7.31744	NA	NA	1444	1392	60.5	27.0041	48.9166	1.81145	Non HouseKeeping
FBgn0014023	3R	mRpL47	9514822	9515908	6.36472	6.53951	12.2082	7.2938	12.1085	905	816	53.3	117.093	143.078	1.22192	HouseKeeping
FBgn0014024	X	Rnp4F	5318928	5322696	4.89712	4.90716	7.44943	7.20435	7.28585	3323	2826	83.4	47.2973	29.2939	0.619357	HouseKeeping
FBgn0014026	X	RpL7A	6530897	6533348	16	16	16	16	16	1315	816	54.7	4729.68	1551.78	0.328095	HouseKeeping
FBgn0014028	2R	SdhB	6807626	6809172	16	16	16	16	16	1219	894	57.3	352.801	189.088	0.535963	HouseKeeping
FBgn0014029	3R	37500	20586129	20588356	8.23003	5.66612	16	13.3003	16	1688	1260	69.7	269.469	304.06	1.12837	HouseKeeping
FBgn0014031	X	Spat	6528948	6530726	NA	2.55766	9.12008	11.7053	11.2612	1410	1185	NA	NA	NA	NA	Non HouseKeeping
FBgn0014032	X	Sptr	8463296	8464438	4.67976	NA	NA	NA	NA	1143	786	54	NA	NA	NA	HouseKeeping
FBgn0014033	2L	Sr-CI	4121702	4124153	13.2909	NA	16	16	16	2202	1890	NA	NA	NA	NA	Non HouseKeeping
FBgn0014037	3L	Su(Tpl)	19889120	19909410	7.24705	6.83759	8.38127	7.61649	8.76919	6626	3180	63.2	83.7069	35.4226	0.423175	HouseKeeping
FBgn0014073	3L	Tie	4510698	4532145	NA	NA	NA	NA	NA	5236	3702	NA	NA	NA	NA	Non HouseKeeping
FBgn0014075	3L	Uggt	18872747	18878245	8.26643	16	16	16	16	5316	4647	63.1	98.4417	162.643	1.65218	HouseKeeping
FBgn0014076	2L	Vm32E	11171167	11171665	NA	NA	NA	NA	NA	499	351	NA	NA	NA	NA	Non HouseKeeping
FBgn0014092	2L	CG4278	16327069	16328131	6.11988	7.3348	8.9152	7.01853	15.6309	1063	879	44.1	24.0673	58.2337	2.41962	HouseKeeping
FBgn0014127	2L	barr	20058163	20061370	1.74546	3.07431	10.4184	4.38156	6.16181	2908	2208	NA	42.9568	64.9688	1.51242	HouseKeeping
FBgn0014133	X	bif	11678970	11694740	4.63611	2.40634	7.86579	7.34874	7.81356	8842	4329	73.4	66.5177	37.6991	0.566753	HouseKeeping
FBgn0014135	3R	bnl	19794073	19836817	NA	2.00486	NA	NA	NA	4559	2338	64.8	NA	NA	NA	Non HouseKeeping
FBgn0014141	3R	cher	17091533	17125389	6.38314	16	7.2048	9.02856	9.77835	9428	7981	59.6	114.9	137.834	1.1996	HouseKeeping
FBgn0014143	3L	croc	21474133	21476479	NA	NA	NA	NA	NA	2347	1527	NA	NA	NA	NA	Non HouseKeeping
FBgn0014163	3L	fax	16402796	16411828	4.90105	16	16	16	16	4167	1266	NA	674.072	867.05	1.28629	HouseKeeping
FBgn0014179	2L	gcm	9579498	9581745	NA	NA	NA	NA	NA	2173	1515	NA	NA	NA	NA	Non HouseKeeping
FBgn0014184	2R	Oda	12166295	12174264	16	16	16	16	16	2445	848	NA	270.295	231.017	0.854685	HouseKeeping
FBgn0014189	2L	Hel25E	5539326	5542314	16	16	16	16	16	2460	1467	62.1	405.627	437.234	1.07792	HouseKeeping
FBgn0014269	2R	prod	18969404	18971133	4.24435	4.04224	9.62314	6.01442	6.24971	1597	1041	57.8	57.6908	48.2608	0.836542	HouseKeeping
FBgn0014340	X	mof	5873840	5876853	3.16099	1.07102	10.5827	6.31313	6.41835	3014	2484	74.6	48.9175	70.8519	1.4484	Non HouseKeeping
FBgn0014342	3R	mia	5548115	5551168	2.94442	1.76012	8.1683	6.12629	7.90914	2590	1770	69.5	10.7173	13.4779	1.25758	Non HouseKeeping
FBgn0014343	3L	mirr	12693639	12710249	NA	NA	NA	NA	NA	3892	2049	NA	NA	NA	NA	Non HouseKeeping
FBgn0014366	3R	noi	5589601	5591459	2.81663	2.13841	8.82962	5.86836	8.04895	1859	1512	53	39.8353	53.8113	1.35084	HouseKeeping
FBgn0014368	3L	nol	11130835	11131402	NA	NA	NA	NA	NA	568	393	NA	NA	NA	NA	Non HouseKeeping
FBgn0014380	3R	RhoL	9497101	9502581	7.28991	1.36394	7.27934	6.2045	6.36307	1412	645	67.1	143.122	286.824	2.00406	HouseKeeping
FBgn0014388	3L	sty	3401153	3424935	3.59578	0.655545	7.28375	14.1734	2.70556	5438	1770	49.8	334.806	125.407	0.374566	HouseKeeping
FBgn0014391	X	sun	15847859	15849258	16	16	16	16	16	450	200	46.2	707.212	2162.83	3.05824	Non HouseKeeping
FBgn0014395	X	tilB	22449737	22451463	NA	NA	NA	NA	NA	1358	1188	NA	NA	NA	NA	Non HouseKeeping
FBgn0014396	2L	tim	3493986	3508119	NA	NA	NA	NA	NA	7039	4330	NA	NA	NA	NA	Non HouseKeeping
FBgn0014411	X	Vps26	1873853	1876474	2.55839	4.63867	5.73439	4.89588	6.52889	2543	1437	69.1	84.5588	104.554	1.23647	HouseKeeping
FBgn0014417	2L	CG13397	8408888	8411868	16	16	16	16	16	2902	2337	60	25.5109	55.5688	2.17823	Non HouseKeeping
FBgn0014427	3R	CG11899	29200454	29201770	7.79845	16	NA	NA	NA	1176	1095	NA	130.448	237.628	1.82162	HouseKeeping
FBgn0014454	2L	Acp1	7740562	7741537	NA	NA	NA	NA	NA	858	408	NA	NA	NA	NA	NA
FBgn0014455	X	Ahcy	15450261	15453167	11.604	16	16	16	13.2149	2119	1299	53.4	81.2267	64.8241	0.798063	HouseKeeping
FBgn0014464	X	Cp7Fa	8470888	8473087	NA	NA	NA	NA	NA	1183	1032	NA	NA	NA	NA	Non HouseKeeping
FBgn0014465	X	Cp7Fb	8473837	8476071	NA	NA	NA	NA	NA	2093	1534	NA	NA	NA	NA	Non HouseKeeping
FBgn0014466	X	Cp7Fc	8477117	8478320	NA	NA	NA	NA	NA	1132	966	NA	NA	NA	NA	Non HouseKeeping
FBgn0014469	2R	Cyp4e2	8444560	8447164	3.73111	1.14603	12.0322	10.7846	10.537	1897	1581	78.5	5.63987	11.9913	2.12617	HouseKeeping
FBgn0014848	3L	Eig71Eh	15658936	15659441	NA	NA	NA	NA	NA	443	306	NA	NA	NA	NA	Non HouseKeeping
FBgn0014849	3L	Eig71Ei	15659707	15660351	NA	NA	NA	NA	NA	530	309	NA	NA	NA	NA	Non HouseKeeping
FBgn0014850	3L	Eig71Ej	15660549	15661015	NA	NA	NA	NA	NA	403	297	NA	NA	NA	NA	Non HouseKeeping
FBgn0014851	3L	Eig71Ek	15661248	15661809	NA	NA	NA	NA	NA	445	294	NA	NA	NA	NA	Non HouseKeeping
FBgn0014857	2L	His3.3A	5055058	5056149	16	16	16	16	16	1002	411	65.4	339.25	628.868	1.8537	HouseKeeping
FBgn0014859	2L	Hr38	20683462	20714588	NA	NA	NA	NA	NA	7704	3237	NA	NA	NA	NA	Non HouseKeeping
FBgn0014861	3R	Mcm2	8264970	8267924	2.0175	2.03711	8.47984	5.22289	5.84979	2898	2664	61.1	74.4234	111.729	1.50126	Non HouseKeeping
FBgn0014863	3R	Mlp84B	7112850	7117732	NA	NA	NA	NA	NA	3136	1488	NA	NA	NA	NA	Non HouseKeeping
FBgn0014865	2R	Mtk	15408846	15409113	NA	NA	NA	NA	NA	268	159	38.8	NA	NA	NA	Non HouseKeeping
FBgn0014868	X	Ost48	9156929	9158515	16	16	16	16	16	1513	1350	62.7	257.268	428.317	1.66487	HouseKeeping
FBgn0014869	3R	Pglym78	29148248	29149901	8.56336	16	16	15.1155	13.9804	1136	768	56.2	268.514	344.977	1.28476	HouseKeeping
FBgn0014870	2R	Psi	16861321	16867714	2.94581	16	5.04826	6.49459	8.50062	5690	2394	NA	31.7319	42.4991	1.33932	Non HouseKeeping
FBgn0014877	2R	Roe1	13554077	13555606	2.46638	3.2761	3.22425	4.43095	5.29978	1065	642	54.5	93.6816	160.693	1.71531	HouseKeeping
FBgn0014879	3R	Set	15263552	15265253	5.98638	6.76591	10.2303	7.40523	7.71113	1169	810	58	150.122	181.001	1.2057	HouseKeeping
FBgn0014903	X	CG14630	1031496	1033165	NA	NA	NA	NA	NA	1358	1221	96.8	NA	NA	NA	NA
FBgn0014906	2L	Hydr2	3163645	3169462	12.3762	6.49069	16	16	16	2857	1197	104.4	75.7331	107.7	1.4221	HouseKeeping
FBgn0014930	3R	CG2846	7912017	7913290	7.19132	16	16	15.0884	15.4378	1210	462	57.3	55.6296	40.6933	0.731504	HouseKeeping
FBgn0014931	3R	CG2678	7913851	7916550	3.64879	4.49573	5.86614	6.60267	7.43203	2003	1309	63.8	13.8239	10.6209	0.768298	Non HouseKeeping
FBgn0014949	3R	btn	22586149	22586625	NA	NA	NA	NA	NA	477	477	59	109.043	354.392	3.25001	Non HouseKeeping
FBgn0015000	2L	betaggt-I	4945579	4948324	4.1176	2.49521	7.74318	7.3012	7.25135	1784	1222	72.9	64.097	52.4896	0.818908	HouseKeeping
FBgn0015001	2R	iotaTry	11356720	11357537	NA	NA	NA	NA	NA	818	759	NA	NA	NA	NA	Non HouseKeeping
FBgn0015008	3R	Actn3	16975885	16977795	NA	NA	NA	NA	NA	1856	1662	NA	NA	NA	NA	Non HouseKeeping
FBgn0015010	X	Ag5r	14784664	14786551	NA	NA	NA	NA	NA	1760	771	NA	NA	NA	NA	Non HouseKeeping
FBgn0015011	3R	AhcyL2	16978439	16982158	NA	NA	NA	NA	NA	1969	1522	NA	NA	NA	NA	Non HouseKeeping
FBgn0015019	3R	CCT3	16647605	16649978	6.38123	16	12.3238	11.7762	9.76738	2165	1635	55.8	472.485	460.333	0.974281	HouseKeeping
FBgn0015024	X	CkIalpha	12653626	12657834	3.51066	16	10.6004	16	16	3369	1014	68.1	109.747	187.277	1.70645	HouseKeeping
FBgn0015025	3L	CkIIalpha-i1	15816979	15818621	NA	NA	NA	NA	NA	1585	1233	46.9	NA	NA	NA	HouseKeeping
FBgn0015031	2L	cype	5327227	5327969	16	16	16	16	16	522	234	54.2	361.627	812.884	2.24786	HouseKeeping
FBgn0015032	3R	Cyp4c3	30894038	30900688	NA	NA	NA	NA	NA	1906	1608	NA	NA	NA	NA	Non HouseKeeping
FBgn0015033	3L	Cyp4d8	7493557	7496179	NA	NA	NA	NA	NA	1591	1518	NA	NA	NA	NA	Non HouseKeeping
FBgn0015034	2R	Cyp4e1	8447451	8449745	NA	NA	NA	NA	NA	1772	1596	NA	NA	NA	NA	Non HouseKeeping
FBgn0015035	2L	Cyp4e3	9747839	9750071	NA	NA	NA	NA	NA	1805	1581	NA	NA	NA	NA	Non HouseKeeping
FBgn0015036	X	Cyp4ae1	2179007	2180998	NA	NA	NA	NA	NA	1822	1491	NA	NA	NA	NA	Non HouseKeeping
FBgn0015037	2R	Cyp4p1	9240041	9242139	14.302	16	16	16	16	1680	1542	NA	NA	NA	NA	Non HouseKeeping
FBgn0015038	2R	Cyp9b1	7127838	7129808	NA	NA	NA	NA	NA	1752	1518	NA	NA	NA	NA	Non HouseKeeping
FBgn0015039	2R	Cyp9b2	7130277	7132139	NA	NA	NA	NA	NA	1667	1518	NA	NA	NA	NA	Non HouseKeeping
FBgn0015040	2R	Cyp9c1	24631063	24632923	NA	NA	NA	NA	NA	1743	1569	56.2	57.9444	67.363	1.16255	Non HouseKeeping
FBgn0015075	3L	Ddx1	22263369	22266017	2.97392	2.43624	6.69533	6.21777	6.72519	2470	2184	60.4	39.5062	55.5555	1.40625	HouseKeeping
FBgn0015218	3L	eIF4E1	9399618	9402460	10.9543	16	15.6862	15.6599	15.1075	2235	804	70.2	252.686	322.063	1.27456	HouseKeeping
FBgn0015221	3R	Fer2LCH	30387804	30390584	NA	16	7.28752	7.92083	8.71441	1648	711	65.9	NA	NA	NA	HouseKeeping
FBgn0015222	3R	Fer1HCH	30385573	30388178	16	16	16	16	16	2376	759	67.1	537.408	934.177	1.7383	HouseKeeping
FBgn0015229	3R	glec	21850694	21856266	NA	9.0521	16	10.0422	9.34656	2050	687	NA	41.4822	32.655	0.787205	Non HouseKeeping
FBgn0015230	3R	Glut3	16788311	16790021	NA	NA	NA	NA	NA	1711	1524	NA	NA	NA	NA	Non HouseKeeping
FBgn0015239	3L	Hr78	21494019	21497494	1.05966	1.03995	7.13655	4.949	6.5369	2420	1806	46.1	50.3404	28.168	0.559551	HouseKeeping
FBgn0015240	3R	Hr96	25025235	25029351	5.15052	6.3399	7.45325	6.53664	5.74756	2834	2172	58.2	26.0403	16.3659	0.628486	HouseKeeping
FBgn0015245	X	Hsp60A	11108482	11112308	7.33244	16	15.669	16	16	2480	1722	59.9	810.571	806.168	0.994568	HouseKeeping
FBgn0015247	2R	Diap2	15932170	15934825	6.60454	5.00504	8.723	10.1573	7.84792	2134	1497	58.5	71.5344	28.3889	0.396856	HouseKeeping
FBgn0015268	2R	Nap1	23905175	23907294	NA	NA	NA	NA	NA	1582	1113	64.8	1311.74	1007.82	0.768304	HouseKeeping
FBgn0015269	3R	Nf1	25983013	25995737	4.88238	4.03586	8.35658	6.6263	16	10064	8548	NA	8.24274	8.46485	1.02695	Non HouseKeeping
FBgn0015270	3R	Orc2	13964885	13967075	1.84453	1.00246	10.6627	5.40658	7.62771	1995	1857	49.5	24.1965	34.1154	1.40993	Non HouseKeeping
FBgn0015271	2L	Orc5	13829837	13831576	1.34893	1.92003	NA	NA	NA	1687	1383	64.8	15.3598	25.1315	1.63619	Non HouseKeeping
FBgn0015277	2R	Pi3K59F	23560492	23564045	4.29236	5.62846	9.35937	8.437	8.76728	3164	2850	83.9	23.6182	20.2333	0.856682	Non HouseKeeping
FBgn0015278	3L	Pi3K68D	11774650	11790013	4.72507	4.95668	11.3644	10.1973	12.4732	7799	5645	57.3	16.5235	13.5736	0.821475	Non HouseKeeping
FBgn0015279	3R	Pi3K92E	20628972	20634732	4.21313	4.70895	5.07133	7.15829	7.29836	4839	3267	71.1	73.5039	36.5587	0.497371	HouseKeeping
FBgn0015282	3R	Rpt2	23929873	23931558	5.80706	16	9.11462	7.72449	9.07176	1625	1320	68.7	389.739	400.231	1.02692	HouseKeeping
FBgn0015283	3L	Rpn10	21537000	21538582	6.39947	12.7756	8.90047	6.95978	9.02986	1422	1191	57.8	206.985	308.411	1.49002	HouseKeeping
FBgn0015286	X	Rala	3704610	3719635	8.36855	16	16	16	16	2751	711	103.5	214.672	363.523	1.69339	HouseKeeping
FBgn0015288	X	RpL22	762560	765130	16	16	16	16	16	1100	900	55.2	2883.14	1169.27	0.405554	HouseKeeping
FBgn0015295	2R	Shark	16199426	16202884	3.95626	2.42176	9.21328	5.98573	5.77171	3176	2820	47.6	38.9041	26.6111	0.684017	Non HouseKeeping
FBgn0015296	3L	Shc	9427010	9428671	4.77659	4.31174	11.0676	9.81222	9.06897	1600	1230	77.9	118.618	91.3235	0.769893	HouseKeeping
FBgn0015298	3L	Srp19	7347310	7348034	8.6883	8.1851	16	16	16	653	483	57.2	128.141	263.31	2.05485	HouseKeeping
FBgn0015299	2L	Ssb-c31a	8211347	8211938	16	16	16	16	16	536	333	54	193.737	379.071	1.95663	HouseKeeping
FBgn0015300	2R	Ssl	24499243	24500267	NA	NA	NA	NA	NA	908	660	NA	NA	NA	NA	Non HouseKeeping
FBgn0015316	2L	Try29F	8998537	8999816	NA	NA	NA	NA	NA	1280	804	107.3	NA	NA	NA	Non HouseKeeping
FBgn0015320	2L	Ubc2	10765010	10768006	5.71849	10.0018	8.10382	8.7077	8.51687	2252	699	NA	139.319	115.495	0.828997	HouseKeeping
FBgn0015321	3L	Ubc4	9698336	9700481	4.65454	7.42581	8.67938	6.40609	7.56057	1709	600	49.1	97.7625	114.803	1.17431	HouseKeeping
FBgn0015331	3R	abs	4233047	4235041	2.32564	1.58518	8.17567	4.71719	5.68481	1995	1860	59.8	32.9462	35.2495	1.06991	HouseKeeping
FBgn0015336	X	CG15865	16660898	16664455	NA	NA	NA	NA	5.19159	3429	3255	NA	NA	NA	NA	Non HouseKeeping
FBgn0015338	2L	CG5861	16305801	16307298	15.0813	12.6897	16	16	16	1126	684	57.3	60.9626	166.301	2.72792	HouseKeeping
FBgn0015351	3R	CG14906	16649981	16651157	3.6179	2.57119	8.2346	8.17976	8.5342	1177	1080	NA	20.0738	11.7027	0.582983	NA
FBgn0015359	3L	CG2034	2257456	2258922	5.47422	6.02145	12.3999	9.76626	10.0819	1284	789	67.5	87.0856	90.3062	1.03698	HouseKeeping
FBgn0015360	3L	oxt	2258839	2262664	5.67502	5.87714	11.0507	11.1198	11.7589	3380	2631	58.1	12.2605	4.86387	0.396713	HouseKeeping
FBgn0015371	2R	chn	15115236	15144783	NA	0.372084	NA	NA	NA	6256	3872	28.3	NA	NA	NA	Non HouseKeeping
FBgn0015372	2R	RabX1	23519839	23523613	3.33811	16	8.9619	6.95283	7.30564	1648	786	54.2	32.2535	23.517	0.72913	HouseKeeping
FBgn0015376	2L	cutlet	3707230	3711748	2.9935	2.35153	4.02183	8.9878	9.78994	3236	2982	62.2	10.8466	9.32445	0.859663	Non HouseKeeping
FBgn0015379	X	dod	21345358	21346858	9.33284	6.93329	16	14.2591	16	1021	501	48.3	66.654	56.446	0.846851	Non HouseKeeping
FBgn0015380	2L	drl	19190342	19208621	NA	NA	NA	NA	NA	3104	1938	NA	NA	NA	NA	Non HouseKeeping
FBgn0015381	2L	dsf	5925937	5939261	NA	NA	NA	NA	NA	3537	2076	NA	NA	NA	NA	Non HouseKeeping
FBgn0015391	2L	glu	16733617	16738388	8.423	4.31602	12.0381	12.083	11.2765	4521	4230	59.1	39.1004	28.908	0.739328	Non HouseKeeping
FBgn0015396	3R	jumu	10350182	10361612	0.674186	4.2671	NA	NA	NA	3860	2160	69.4	68.5584	66.0469	0.963367	Non HouseKeeping
FBgn0015399	2L	kek1	12817000	12822787	4.89535	8.6535	9.91013	8.6496	9.21751	5788	2643	NA	65.5552	31.9797	0.487829	Non HouseKeeping
FBgn0015400	2L	kek2	11581937	11626883	NA	NA	NA	NA	NA	6939	2685	NA	NA	NA	NA	Non HouseKeeping
FBgn0015402	3R	ksr	5478390	5483906	1.41624	0.913661	5.77983	3.17823	4.56039	5517	2901	NA	16.0613	6.15388	0.38315	Non HouseKeeping
FBgn0015477	2R	Rme-8	9167763	9177261	7.25181	16	8.72745	16	12.57	7771	7227	72.7	54.6257	43.5461	0.797173	HouseKeeping
FBgn0015509	2R	Cul1	7916856	7921579	2.53946	2.28157	6.24216	4.74884	5.69952	4141	2325	52.1	124.416	126.525	1.01695	HouseKeeping
FBgn0015513	3R	mbc	23781765	23801634	2.84341	2.55026	2.1441	5.46587	6.23814	7465	6027	NA	58.0031	84.8777	1.46333	HouseKeeping
FBgn0015519	X	nAChRalpha3	8276200	8367169	NA	NA	NA	NA	NA	10506	2388	NA	NA	NA	NA	Non HouseKeeping
FBgn0015520	3R	nonA-l	16640205	16643112	NA	NA	NA	NA	NA	2908	1893	NA	14.5928	16.2743	1.11523	Non HouseKeeping
FBgn0015521	2L	RpS21	2856070	2857029	16	16	16	16	16	842	256	NA	4806.97	2516.67	0.523545	HouseKeeping
FBgn0015522	2R	olf186-M	17846699	17848444	NA	16	NA	NA	NA	1746	765	73	NA	NA	NA	Non HouseKeeping
FBgn0015524	2R	otp	20883625	20903414	NA	NA	NA	NA	NA	3368	1293	NA	NA	NA	NA	Non HouseKeeping
FBgn0015527	X	peng	21346503	21349843	4.4368	4.01566	10.0397	6.94926	6.69228	2367	2214	61	68.821	66.0058	0.959095	NA
FBgn0015543	2R	snoRNA:Me28S-A1322	11893123	11893195	NA	NA	NA	NA	NA	73	NA	NA	NA	NA	NA	NA
FBgn0015544	2R	spag	24159384	24161503	3.42366	3.8043	6.76056	5.51048	6.79832	1825	1605	69	16.7211	47.1497	2.81977	HouseKeeping
FBgn0015546	2L	spel1	14362069	14366840	4.8733	16	8.13517	7.44592	8.48104	4433	2754	64.2	21.426	37.8042	1.76441	Non HouseKeeping
FBgn0015550	3L	tap	17359682	17361811	NA	NA	NA	NA	NA	2130	1197	NA	NA	NA	NA	Non HouseKeeping
FBgn0015553	2L	tos	18679631	18682075	NA	NA	NA	NA	NA	2390	2199	56	12.1248	15.0873	1.24433	Non HouseKeeping
FBgn0015558	X	tty	21328613	21339676	NA	NA	NA	NA	NA	7616	2972	NA	NA	NA	NA	Non HouseKeeping
FBgn0015561	2R	unpg	9195205	9199870	NA	NA	NA	NA	NA	1690	1458	NA	NA	NA	NA	Non HouseKeeping
FBgn0015568	3R	alpha-Est1	7545733	7549124	5.72493	NA	NA	NA	NA	2123	1698	54.9	NA	NA	NA	Non HouseKeeping
FBgn0015569	3R	alpha-Est10	7486583	7493845	2.64316	NA	6.54383	4.94618	5.73839	2341	1801	73.8	29.6571	23.9479	0.807493	Non HouseKeeping
FBgn0015570	3R	alpha-Est2	7541810	7545230	NA	NA	NA	NA	NA	2141	1701	NA	NA	NA	NA	Non HouseKeeping
FBgn0015571	3R	alpha-Est3	7538972	7541631	NA	NA	NA	NA	NA	1932	1659	37.1	6.11241	3.80918	0.623188	Non HouseKeeping
FBgn0015572	3R	alpha-Est4	7536687	7538615	NA	NA	NA	NA	NA	1749	1626	98.3	NA	NA	NA	Non HouseKeeping
FBgn0015574	3R	alpha-Est6	7524567	7528777	NA	NA	NA	NA	NA	1836	1707	NA	NA	NA	NA	Non HouseKeeping
FBgn0015575	3R	alpha-Est7	7519563	7523753	4.79281	5.16556	9.51231	7.55762	10.7119	2017	1719	65.2	96.47	176.091	1.82535	Non HouseKeeping
FBgn0015576	3R	alpha-Est8	7509343	7515670	1.26969	NA	NA	2.08576	3.90959	2646	1725	NA	NA	NA	NA	Non HouseKeeping
FBgn0015577	3R	alpha-Est9	7493921	7505098	1.27657	0.757186	14.7618	7.50887	12.8228	3455	1764	53.5	36.7215	46.3031	1.26093	Non HouseKeeping
FBgn0015582	2R	dare	11290994	11293174	2.16058	3.43928	3.24012	4.59307	NA	1681	1401	68	21.5893	15.9001	0.736479	Non HouseKeeping
FBgn0015583	2L	Acp29AB	8392456	8393222	NA	NA	NA	NA	NA	767	705	NA	NA	NA	NA	Non HouseKeeping
FBgn0015584	2R	Acp53Ea	16749803	16750335	NA	NA	NA	NA	NA	468	363	NA	NA	NA	NA	Non HouseKeeping
FBgn0015585	3L	Acp63F	3815839	3816354	NA	NA	NA	NA	NA	401	246	NA	NA	NA	NA	Non HouseKeeping
FBgn0015586	3L	Acp76A	19050757	19052026	NA	NA	NA	NA	NA	1201	1167	NA	NA	NA	NA	Non HouseKeeping
FBgn0015589	3R	Apc	28832301	28844748	3.83699	3.05777	7.31686	7.84434	9.01189	8506	7254	52.5	109.833	54.8181	0.499104	HouseKeeping
FBgn0015591	3R	AstA	24760530	24765071	NA	NA	NA	NA	NA	1459	456	NA	NA	NA	NA	Non HouseKeeping
FBgn0015600	2L	toc	3068345	3144786	NA	1.42119	NA	NA	NA	11265	7809	NA	NA	NA	NA	Non HouseKeeping
FBgn0015602	2R	BEAF-32	14770469	14772630	5.18357	7.45992	13.5388	8.70058	9.87571	1919	1093	63.7	78.7802	130.667	1.65863	HouseKeeping
FBgn0015609	2L	CadN	17647053	17778340	3.89058	NA	16	NA	NA	14396	9898	NA	NA	NA	NA	Non HouseKeeping
FBgn0015614	2R	CanB2	7786010	7789053	9.34681	16	16	16	16	2061	513	69	173.984	182.007	1.04611	HouseKeeping
FBgn0015615	X	SMC3	16588996	16593439	4.74229	3.49415	9.1945	7.15814	7.43521	4020	3603	75.5	34.6469	19.1179	0.551792	Non HouseKeeping
FBgn0015618	3L	Cdk8	9837080	9838670	NA	1.26791	NA	2.73399	3.84089	1529	1365	64.8	10.6951	24.074	2.25094	Non HouseKeeping
FBgn0015621	2L	Clp	819964	821209	4.17478	7.10545	9.5765	3.93714	6.36025	1246	891	60.9	34.4374	37.7677	1.0967	HouseKeeping
FBgn0015622	3R	Cnx99A	29315254	29319644	16	16	16	16	16	2795	1944	57.6	684.37	518.493	0.757621	HouseKeeping
FBgn0015623	2L	Cpr	6338836	6346280	8.31919	10.3712	13.587	14.0705	12.438	3344	2172	69.7	123.963	131.146	1.05794	HouseKeeping
FBgn0015625	3R	CycB3	24867934	24870816	NA	1.00793	NA	NA	NA	2883	1728	71.1	29.797	27.9767	0.938909	Non HouseKeeping
FBgn0015663	2L	Ugt36A1	3619097	3621573	4.62256	NA	11.8106	10.8424	15.0684	2303	1614	64.1	11.5366	9.00539	0.780595	Non HouseKeeping
FBgn0015664	2L	Dref	9964147	9967229	4.37279	7.19974	8.32748	6.27606	7.43755	2872	2130	62.9	86.3509	154.574	1.79007	HouseKeeping
FBgn0015714	2R	Cyp6a17	14873953	14875739	9.39828	NA	NA	NA	NA	1727	1506	56.4	73.0805	169.316	2.31683	Non HouseKeeping
FBgn0015721	2R	ktub	21101928	21123704	NA	NA	NA	NA	NA	2523	1410	NA	NA	NA	NA	Non HouseKeeping
FBgn0015737	3R	Hmu	27288769	27291592	10.2688	16	16	14.9922	14.9477	2360	1740	60.6	173.279	254.684	1.4698	HouseKeeping
FBgn0015754	2R	Lis-1	16178826	16185103	4.26206	4.41228	5.77253	6.40107	7.34953	3459	1236	68.1	119.316	129.482	1.0852	Non HouseKeeping
FBgn0015756	2L	RpL9	11002758	11004189	16	16	16	16	16	916	573	57.6	3484.36	3003.39	0.861961	HouseKeeping
FBgn0015765	3R	p38a	24150416	24152321	4.51732	4.56972	8.63678	10.2802	10.2864	1634	1101	61.1	42.6371	42.0435	0.986077	HouseKeeping
FBgn0015766	3L	Msr-110	5566919	5577348	NA	NA	NA	NA	NA	2902	1974	69.6	NA	NA	NA	HouseKeeping
FBgn0015770	3R	MstProx	7365939	7369305	NA	NA	NA	NA	NA	3262	2898	NA	NA	NA	NA	Non HouseKeeping
FBgn0015772	2L	Nak	18957732	18968744	3.04677	2.10761	6.48533	6.24613	6.85759	7322	4519	53.4	16.5009	19.5778	1.18647	HouseKeeping
FBgn0015773	X	NetA	14604012	14653928	NA	NA	NA	NA	NA	3343	2185	NA	NA	NA	NA	Non HouseKeeping
FBgn0015774	X	NetB	14686038	14749376	NA	NA	NA	NA	NA	8168	2382	NA	NA	NA	NA	Non HouseKeeping
FBgn0015776	2L	nrv1	6778555	6786861	9.91156	9.16075	13.1606	16	16	2195	930	68.4	115.053	206.401	1.79396	HouseKeeping
FBgn0015777	2L	nrv2	6789770	6798862	15.5824	10.2557	16	16	16	3568	1114	86.5	56.343	88.4948	1.57064	Non HouseKeeping
FBgn0015778	3R	rin	13647004	13654527	5.40823	16	7.33046	10.1988	13.5914	5711	2073	NA	205.198	127.882	0.623214	HouseKeeping
FBgn0015781	3R	P5cr	19028931	19030159	6.26619	NA	NA	NA	NA	1168	843	54.7	32.6651	58.2842	1.7843	HouseKeeping
FBgn0015789	X	Rab10	20251338	20254691	5.18453	2.93391	7.42139	8.91019	9.19653	2336	615	67.7	286.276	629.118	2.19759	HouseKeeping
FBgn0015790	3R	Rab11	21111408	21116146	9.52576	14.2819	10.9217	12.2794	14.0642	1815	645	63.8	623.311	666.235	1.06886	HouseKeeping
FBgn0015791	2L	Rab14	14355145	14358764	3.47806	11.4777	4.92945	5.67862	6.39287	1857	720	63.9	50.5082	99.8383	1.97668	HouseKeeping
FBgn0015793	3L	Rab19	8297018	8298506	5.02123	NA	8.08034	8.39706	8.90665	1105	660	74.3	15.0995	14.3623	0.951182	HouseKeeping
FBgn0015794	X	Rab18	5670827	5671812	11.0703	16	16	14.3296	15.6015	833	594	66.3	135.836	245.756	1.8092	HouseKeeping
FBgn0015795	3R	Rab7	23993008	23995452	7.07329	11.3491	9.64228	10.0947	12.0349	1700	624	61.7	318.992	768.409	2.40887	HouseKeeping
FBgn0015797	2L	Rab6	12107221	12109116	4.974	8.28899	8.71924	8.06925	8.53904	1896	627	63.6	176.23	215.687	1.22389	HouseKeeping
FBgn0015799	X	Rbf	797090	801479	4.23119	2.11539	6.11892	6.91054	7.01969	3619	2538	61	78.3249	45.0054	0.574599	Non HouseKeeping
FBgn0015801	2R	Reg-5	24788008	24793410	3.75461	2.23977	8.28702	6.40648	7.52032	1781	867	78.1	32.7691	63.9597	1.95183	Non HouseKeeping
FBgn0015803	2L	RtGEF	20350434	20365254	5.57946	3.66808	7.3435	8.06822	8.09322	8609	5401	69.6	18.1925	13.1338	0.721934	Non HouseKeeping
FBgn0015805	3L	HDAC1	4626734	4629467	5.65811	11.1898	12.4913	9.99583	10.919	2124	1566	52.6	188.513	271.784	1.44173	Non HouseKeeping
FBgn0015808	2L	ScpX	18831229	18833630	7.12232	16	12.8547	11.5955	12.2014	1883	1635	62.5	41.1693	82.5198	2.0044	HouseKeeping
FBgn0015818	X	Spx	6255822	6257596	6.84755	7.4263	14.089	7.15142	6.76592	1643	1044	58.1	46.8909	33.292	0.70999	HouseKeeping
FBgn0015828	3L	TfIIEalpha	11682038	11683805	4.19408	3.20077	12.1457	6.7432	6.48611	1622	1290	63.9	55.0259	24.7389	0.449586	HouseKeeping
FBgn0015829	3L	TfIIEbeta	4287038	4288349	3.40762	3.24784	6.25481	6.49828	8.04647	1121	879	69.2	50.5214	106.762	2.1132	HouseKeeping
FBgn0015831	3R	Rtnl2	7528864	7530241	NA	NA	NA	NA	NA	1026	768	NA	NA	NA	NA	Non HouseKeeping
FBgn0015834	2L	eIF3i	4966367	4967775	16	16	16	16	16	1177	981	62.4	356.534	293.264	0.822543	HouseKeeping
FBgn0015838	2R	Vang	9103238	9106796	5.35247	15.0953	15.1717	16	16	3492	1827	82.4	84.3079	44.447	0.527199	Non HouseKeeping
FBgn0015872	2R	Drip	11411203	11429645	NA	NA	NA	NA	NA	2499	902	NA	NA	NA	NA	Non HouseKeeping
FBgn0015903	2R	apt	23564891	23599526	NA	13.7831	NA	NA	NA	3696	1527	63.7	10.8199	13.9673	1.29089	Non HouseKeeping
FBgn0015904	3L	ara	12580672	12596018	NA	NA	NA	NA	NA	2942	2154	NA	NA	NA	NA	Non HouseKeeping
FBgn0015905	2L	ast	1077948	1080803	1.5127	0.950498	7.04558	4.20609	4.71456	2745	2565	46.9	46.5889	58.0205	1.24537	Non HouseKeeping
FBgn0015919	3L	caup	12609631	12621798	NA	NA	NA	NA	NA	4317	2082	NA	NA	NA	NA	Non HouseKeeping
FBgn0015924	2L	crq	448254	453024	7.80342	8.43546	16	16	16	2848	1476	68.3	100.685	95.0484	0.94402	HouseKeeping
FBgn0015925	2R	csul	16264652	16266959	4.36622	3.61988	14.1139	9.3452	8.66551	2013	1833	60.4	45.9743	76.7951	1.67039	Non HouseKeeping
FBgn0015926	X	dah	15328342	15331002	1.13118	0.493742	NA	NA	NA	2353	1950	59.7	12.642	9.47915	0.749815	Non HouseKeeping
FBgn0015929	2R	dpa	7496702	7500145	2.51236	2.25153	8.74898	5.4025	6.70073	3071	2601	NA	74.7137	89.6529	1.19995	Non HouseKeeping
FBgn0015946	3L	grim	18302719	18304417	NA	NA	NA	NA	NA	1699	417	NA	NA	NA	NA	Non HouseKeeping
FBgn0015949	2R	hrg	19663919	19669832	6.62331	13.8787	8.58892	10.1894	8.54853	4587	2484	67.5	94.5973	91.7132	0.969512	HouseKeeping
FBgn0016013	3L	Faa	4072032	4073954	NA	16	NA	NA	NA	1421	1254	NA	NA	NA	NA	Non HouseKeeping
FBgn0016031	3L	lama	5343619	5355923	NA	NA	NA	NA	NA	4046	1977	142.5	23.1258	7.43181	0.321365	HouseKeeping
FBgn0016032	2R	lbm	7049238	7051964	NA	4.87037	NA	NA	NA	1098	627	57.6	19.9374	25.701	1.28908	Non HouseKeeping
FBgn0016034	3L	mael	22721203	22726234	3.05422	4.66607	7.08487	4.95429	6.14346	2152	1389	73.8	12.5872	26.5016	2.10544	Non HouseKeeping
FBgn0016036	3L	mei-P22	7244388	7245383	NA	NA	NA	NA	NA	996	996	71.4	NA	NA	NA	Non HouseKeeping
FBgn0016038	X	Vsp37A	621530	623051	8.90842	13.3215	16	14.4343	15.2184	1379	603	NA	39.2874	35.108	0.89362	HouseKeeping
FBgn0016041	X	Tom40	7736893	7739978	8.5428	16	12.8729	12.0026	13.8905	2395	1035	NA	66.7249	71.7424	1.0752	HouseKeeping
FBgn0016047	2R	nompA	11310335	11318676	NA	NA	NA	NA	NA	5235	4712	NA	NA	NA	NA	Non HouseKeeping
FBgn0016053	2R	pgc	22330200	22332813	NA	NA	NA	NA	NA	1212	216	NA	NA	NA	NA	NA
FBgn0016054	2L	phr6-4	20643351	20645791	2.86597	2.19079	8.0311	7.21672	NA	2167	1623	86.1	15.2429	18.9817	1.24528	Non HouseKeeping
FBgn0016059	2R	Sema1b	17672839	17683499	4.28176	2.92136	15.433	9.74841	10.4444	4565	2313	81.4	58.5432	74.2458	1.26822	HouseKeeping
FBgn0016061	3R	side	27375088	27437482	NA	NA	NA	NA	NA	11723	3008	NA	NA	NA	NA	Non HouseKeeping
FBgn0016070	3L	smg	8990317	8997989	4.21703	0.311633	4.71928	8.81269	7.4271	5963	3372	59.1	10.1365	5.52857	0.545409	Non HouseKeeping
FBgn0016075	2L	vkg	5012144	5028191	16	16	16	16	16	6503	5823	74.5	6.05005	2.79453	0.461902	Non HouseKeeping
FBgn0016076	2L	vri	5288944	5311223	9.41879	0.55661	7.34152	13.8095	9.59645	4739	2190	63.5	8.2628	5.33833	0.646069	Non HouseKeeping
FBgn0016078	2R	wun	9400531	9413463	9.93001	16	8.85111	9.26313	9.41333	2181	1209	NA	28.9224	62.2012	2.15062	Non HouseKeeping
FBgn0016081	3L	fry	9631834	9679103	5.429	5.76119	8.64922	8.73898	10.4202	11788	10705	74.4	27.6504	11.8213	0.427526	HouseKeeping
FBgn0016119	3R	ATPsynCF6	23355220	23356064	16	16	16	16	16	704	321	NA	1352.39	2099.1	1.55214	NA
FBgn0016120	3R	ATPsynD	19095000	19096271	16	16	16	16	16	950	537	53.7	492.276	770.806	1.5658	NA
FBgn0016122	2L	Acer	8521933	8525740	12.7669	NA	NA	NA	NA	3198	1893	NA	14.6851	19.3622	1.31849	Non HouseKeeping
FBgn0016123	3R	Alp4	31048929	31052540	NA	NA	NA	NA	NA	2412	1791	NA	NA	NA	NA	Non HouseKeeping
FBgn0016126	4	CaMKI	445504	453947	3.9861	3.36723	6.78907	7.38035	7.19984	3382	1218	NA	49.379	47.733	0.966666	HouseKeeping
FBgn0016131	2R	Cdk4	16579470	16585448	3.62659	2.10276	6.2706	7.54444	8.13181	2462	954	55	32.1632	27.987	0.870155	Non HouseKeeping
FBgn0016641	2R	PTP-ER	21619321	21624446	2.97454	2.49076	6.88427	7.41235	7.1008	5069	4134	49.3	22.5206	7.2993	0.324116	Non HouseKeeping
FBgn0016650	3R	Lgr1	17725777	17733207	NA	NA	NA	NA	NA	3222	2496	NA	NA	NA	NA	Non HouseKeeping
FBgn0016660	2L	H15	5404280	5416593	NA	NA	NA	NA	NA	3282	1983	NA	NA	NA	NA	Non HouseKeeping
FBgn0016672	3R	Ipp	13958789	13960474	4.12713	5.23168	6.98227	13.0144	14.8743	1402	1128	69	22.087	7.00292	0.317061	Non HouseKeeping
FBgn0016675	2L	Lectin-galC1	19417447	19418274	NA	NA	NA	NA	NA	759	561	NA	NA	NA	NA	Non HouseKeeping
FBgn0016684	2R	NaPi-T	14842720	14845874	NA	NA	NA	NA	NA	2660	1575	61.8	NA	NA	NA	Non HouseKeeping
FBgn0016685	3R	Nlp	30004785	30010352	16	16	16	16	16	1080	459	78.2	732.292	885.96	1.20984	HouseKeeping
FBgn0016687	2R	Nurf-38	24558967	24561087	16	16	16	16	16	1481	1049	65.6	279.838	424.86	1.51824	HouseKeeping
FBgn0016691	3R	ATPsynO	15265591	15266690	16	16	16	16	16	802	630	56	402.262	507.812	1.26239	HouseKeeping
FBgn0016693	3R	Past1	12697322	12704875	7.93014	16	13.8239	12.6245	13.2968	2896	1631	61.2	166.475	211.649	1.27136	HouseKeeping
FBgn0016694	3L	Pdp1	7811458	7867369	3.8011	3.58325	10.3639	7.4912	11.0552	12138	3108	48.1	15.6385	17.5879	1.12465	Non HouseKeeping
FBgn0016696	3L	Pitslre	20771528	20776931	3.08281	2.65878	2.74266	6.45158	6.4898	4544	2859	53.6	46.7819	25.6955	0.549261	HouseKeeping
FBgn0016697	2R	Prosalpha5	17412767	17413769	13.7637	16	16	13.9665	16	945	735	53.2	278.786	447.949	1.60678	HouseKeeping
FBgn0016698	2L	Ptpa	3377002	3378590	4.35628	4.23234	6.62718	5.72062	8.04961	1393	1197	70.7	23.8811	40.2554	1.68566	HouseKeeping
FBgn0016701	2R	Rab4	17573462	17574979	7.10911	6.72901	8.33776	10.0187	10.8765	1316	642	55.8	121.868	198.836	1.63157	HouseKeeping
FBgn0016715	3L	Reg-2	605165	606569	NA	NA	NA	NA	NA	883	783	NA	NA	NA	NA	Non HouseKeeping
FBgn0016726	2R	RpL29	21293768	21294404	16	16	16	16	16	389	231	63	3221.6	3515.36	1.09118	HouseKeeping
FBgn0016754	3R	sba	23894174	23922973	4.47391	2.77875	7.10906	6.25632	6.43974	6427	5117	NA	13.3596	3.98284	0.298126	Non HouseKeeping
FBgn0016756	3L	Usp47	5752973	5761886	6.23784	16	10.7139	7.75798	9.05545	5636	4671	63.9	94.4362	48.7047	0.515742	HouseKeeping
FBgn0016762	2R	angel	23694003	23695232	6.01815	6.622	10.689	7.01907	6.72775	1230	1065	66.4	15.0211	8.30724	0.553037	HouseKeeping
FBgn0016794	3L	dos	2589414	2595590	6.49126	1.63681	9.68801	9.94096	9.95398	4666	2637	56.5	96.667	83.5162	0.863958	HouseKeeping
FBgn0016797	3L	fz2	19140975	19235373	NA	3.66711	NA	NA	NA	7422	2421	NA	5.2718	3.06705	0.581785	HouseKeeping
FBgn0016917	3R	Stat92E	20535323	20552311	3.34152	2.16834	4.89138	5.31645	6.25755	5210	2473	74.1	92.1901	118.378	1.28406	HouseKeeping
FBgn0016919	2L	nompB	21578292	21589423	NA	NA	NA	NA	NA	2794	2610	NA	NA	NA	NA	Non HouseKeeping
FBgn0016920	2L	nompC	5346200	5365760	NA	NA	NA	NA	NA	6886	5507	NA	NA	NA	NA	Non HouseKeeping
FBgn0016926	2L	Pino	1114654	1128953	3.16209	1.4287	10.6278	8.65365	7.40359	2497	750	60	41.4944	41.4976	1.00008	HouseKeeping
FBgn0016930	2L	Dyrk2	14184478	14234126	3.13126	2.21147	8.09283	5.72238	5.187	4955	2370	63.2	17.5574	21.998	1.25292	Non HouseKeeping
FBgn0016970	2R	l(2)k10201	9399080	9399899	4.7191	NA	4.67686	5.17594	5.56249	820	666	NA	12.9946	18.9773	1.4604	Non HouseKeeping
FBgn0016974	X	swaPsi	6361496	6363310	NA	NA	NA	NA	NA	1547	NA	NA	NA	NA	NA	NA
FBgn0016975	X	stnB	22980722	23004648	NA	NA	NA	NA	NA	8332	3789	NA	64.7848	44.2811	0.68351	NA
FBgn0016976	X	stnA	22980722	23004648	NA	NA	NA	NA	NA	8332	2553	NA	NA	NA	NA	NA
FBgn0016977	2L	spen	159032	203397	4.08394	1.78042	3.498	13.4484	12.1863	23035	16734	20.7	42.3455	18.3061	0.432303	HouseKeeping
FBgn0016978	2L	snRNP-U1-70K	6968711	6971737	3.92749	3.8658	10.2715	5.68422	6.02065	2948	1347	53.9	78.2673	48.205	0.615902	HouseKeeping
FBgn0016983	3L	smid	7381614	7385637	7.79132	16	16	16	15.5655	3386	2835	71.2	88.0655	106.55	1.20989	HouseKeeping
FBgn0016984	2R	sktl	20827282	20836028	3.31132	1.47109	6.16187	4.01428	5.2387	4106	2379	69.8	76.9455	34.6652	0.450517	Non HouseKeeping
FBgn0017414	2R	cag	10893034	10894414	5.93108	NA	NA	13.5401	13.4042	1324	678	71.7	11.3463	14.2141	1.25275	HouseKeeping
FBgn0017418	X	ari-1	18130392	18137784	3.49195	14.8004	8.58664	8.24552	7.93721	4815	1512	NA	24.9188	24.3457	0.977003	Non HouseKeeping
FBgn0017424	3L	asRNA:CR11538	12129103	12131488	NA	NA	NA	NA	NA	2386	NA	NA	NA	NA	NA	NA
FBgn0017429	3L	CG5989	8602411	8604149	8.10929	4.79879	16	16	16	1567	1311	60.9	16.5367	11.5688	0.699579	HouseKeeping
FBgn0017430	3L	Nelf-E	8599442	8600879	4.73302	6.93976	8.20946	6.48743	8.67353	1227	843	56.5	26.1321	51.9123	1.98654	HouseKeeping
FBgn0017448	3R	CG2187	31755356	31758637	NA	NA	NA	NA	NA	2580	1872	NA	NA	NA	NA	Non HouseKeeping
FBgn0017456	3R	Ubc84D	7518820	7519456	NA	NA	NA	NA	NA	637	462	NA	NA	NA	NA	Non HouseKeeping
FBgn0017457	2L	U2af38	292959	294681	3.26574	3.36812	9.82214	4.57552	6.00909	1655	795	NA	103.252	163.351	1.58206	HouseKeeping
FBgn0017482	2R	T3dh	22329726	22332072	4.94998	6.76057	NA	NA	NA	1959	1395	66.5	10.6531	17.6672	1.65841	Non HouseKeeping
FBgn0017545	4	RpS3A	65225	67207	16	16	16	16	16	1349	807	NA	3867.3	5696.69	1.47304	HouseKeeping
FBgn0017550	3R	Rga	5607275	5613112	3.47843	2.39994	6.66687	6.08794	5.75642	2902	1758	NA	80.8542	64.2548	0.794699	HouseKeeping
FBgn0017551	2L	Rca1	6852315	6853866	1.55112	NA	9.39359	3.806	4.54378	1552	1236	64.8	18.4596	16.361	0.886312	HouseKeeping
FBgn0017556	2R	Prosalpha4T2	24500780	24502277	NA	NA	NA	NA	NA	1254	759	NA	NA	NA	NA	Non HouseKeeping
FBgn0017558	2R	Pdk	9426439	9434638	0.982057	1.43332	7.7747	10.5906	8.29011	3164	1365	NA	19.3408	26.7361	1.38236	Non HouseKeeping
FBgn0017561	X	Ork1	10878054	10891250	NA	NA	NA	NA	NA	4482	3079	NA	NA	NA	NA	Non HouseKeeping
FBgn0017566	X	ND-75	8248651	8251687	10.8293	16	16	16	15.5802	2634	2196	NA	130.689	80.6476	0.617095	HouseKeeping
FBgn0017567	3R	ND-23	15836048	15837117	13.7116	16	16	16	16	819	654	62	165.747	225.625	1.36126	HouseKeeping
FBgn0017572	3L	Mo25	16613218	16615472	5.12132	8.55225	7.92065	8.32939	9.01316	2255	1020	49.5	109.958	148.693	1.35227	HouseKeeping
FBgn0017577	3R	Mcm5	10788524	10791150	2.28676	1.75536	10.1014	6.52689	10.8011	2452	2202	59.1	73.1659	101.45	1.38657	Non HouseKeeping
FBgn0017578	3L	Max	19262232	19264184	5.53321	16	NA	NA	NA	1289	486	73.2	142.639	143.683	1.00732	HouseKeeping
FBgn0017579	3L	RpL14	8601006	8602392	16	16	16	16	16	619	501	52.7	3682.9	1880.69	0.510656	HouseKeeping
FBgn0017581	3R	Lk6	11750931	11764457	11.0969	16	14.2826	16	16	6807	3436	54.5	353.539	157.526	0.445569	HouseKeeping
FBgn0017590	3R	klg	22899284	22961731	NA	NA	NA	NA	NA	4052	1638	NA	NA	NA	NA	Non HouseKeeping
FBgn0019624	3R	COX5A	11819359	11820299	16	16	16	16	16	796	450	58.1	791.619	895.955	1.1318	HouseKeeping
FBgn0019637	3R	Atu	5613358	5615939	NA	NA	NA	NA	NA	2351	2178	52.1	50.6125	45.5533	0.90004	Non HouseKeeping
FBgn0019643	2R	AANAT1	24139563	24157762	NA	NA	NA	NA	NA	1887	828	NA	NA	NA	NA	NA
FBgn0019644	3L	ATPsynB	9729999	9731224	16	16	16	16	16	918	732	NA	408.19	452.806	1.1093	HouseKeeping
FBgn0019650	4	toy	989725	1007922	NA	5.76026	NA	NA	NA	3921	1968	NA	NA	NA	NA	Non HouseKeeping
FBgn0019660	X	lncRNA:roX2	11579065	11580432	3.96553	NA	NA	8.68567	12.1721	1368	NA	NA	NA	NA	NA	NA
FBgn0019661	X	lncRNA:roX1	3857230	3862697	10.5479	NA	NA	NA	NA	5468	NA	NA	NA	NA	NA	NA
FBgn0019662	3L	qm	7348313	7353622	4.75902	11.5027	8.58284	9.06836	8.83668	2543	1017	73.6	43.5801	66.177	1.51851	Non HouseKeeping
FBgn0019686	2L	lok	20061422	20064381	2.45153	2.17689	7.71543	5.13398	5.77616	2439	1445	81.1	42.1058	47.2318	1.12174	Non HouseKeeping
FBgn0019809	2L	gcm2	9608562	9612706	NA	NA	NA	NA	NA	2328	1821	NA	NA	NA	NA	Non HouseKeeping
FBgn0019828	3R	dj	7059315	7060524	NA	NA	NA	NA	NA	1210	747	NA	NA	NA	NA	Non HouseKeeping
FBgn0019830	2L	colt	2768590	2770069	6.12381	7.70759	9.37528	9.81552	11.71	1480	921	59.6	52.9634	31.7344	0.599177	HouseKeeping
FBgn0019890	2L	Smg5	13898828	13904661	2.65173	2.39128	6.77055	7.99749	8.08975	5096	3534	115.2	40.0975	31.7402	0.791576	HouseKeeping
FBgn0019925	3R	Surf4	15343653	15346176	10.9166	15.1126	16	16	16	1641	813	60.4	112.901	153.128	1.3563	HouseKeeping
FBgn0019928	2R	Ser8	13434207	13435045	NA	NA	NA	NA	NA	839	783	NA	NA	NA	NA	Non HouseKeeping
FBgn0019929	X	Ser7	9865233	9867070	NA	NA	NA	NA	NA	1413	1194	NA	NA	NA	NA	Non HouseKeeping
FBgn0019932	2L	SamDC	10339457	10341503	6.49941	4.29559	13.2773	10.1909	12.1365	1224	1044	69.8	37.2615	128.628	3.45204	HouseKeeping
FBgn0019936	3R	RpS20	20822181	20823356	16	16	16	16	16	564	363	53.9	5138.16	2207.01	0.429534	NA
FBgn0019938	2R	RpI1	14595611	14601216	4.5336	4.92614	14.2149	10.3202	8.17816	5078	4929	64.8	48.8611	48.6875	0.996445	HouseKeeping
FBgn0019940	3R	Rh6	15483158	15484699	NA	NA	NA	NA	NA	1407	1089	NA	NA	NA	NA	Non HouseKeeping
FBgn0019949	2R	Cdk9	22636063	22637727	4.61541	1.77346	8.33655	16	10.0806	1476	1215	69.3	24.1749	40.1791	1.66202	HouseKeeping
FBgn0019952	3R	Orct	24276260	24278792	4.25777	0.870276	14.0776	9.5442	11.9004	2533	1647	NA	108.33	149.449	1.37956	Non HouseKeeping
FBgn0019957	3R	ND-42	22027709	22029393	16	16	16	16	16	1618	1224	47.2	133.841	156.824	1.17172	HouseKeeping
FBgn0019960	3R	Mitofilin	22019505	22023335	10.1994	16	13.7017	15.1089	13.2161	3000	2241	59.8	81.5667	69.8634	0.856519	HouseKeeping
FBgn0019968	2R	Khc-73	15515778	15532259	4.02246	3.48603	4.77176	7.41721	7.30099	9177	6033	69.2	38.949	33.4407	0.858576	Non HouseKeeping
FBgn0019972	3R	Drice	29799658	29801584	2.97865	1.12398	9.24656	5.4289	7.14726	1927	1020	72.9	65.3921	87.6667	1.34063	HouseKeeping
FBgn0019982	2L	Gs1l	4455137	4456807	6.56015	12.9667	11.6471	10.6631	13.6232	1259	915	60.3	31.3367	31.7698	1.01382	HouseKeeping
FBgn0019985	4	mGluR	936819	949441	NA	NA	10.1785	16	11.9719	6351	2940	NA	NA	NA	NA	Non HouseKeeping
FBgn0019990	3R	Gcn2	31395660	31402013	3.17794	4.85562	4.72971	6.81653	7.74413	5743	4776	75.4	31.3175	11.7762	0.376025	HouseKeeping
FBgn0020018	3R	Ppox	24660197	24661851	3.79508	2.78825	NA	NA	NA	1655	1428	66.8	23.3237	21.9056	0.939199	HouseKeeping
FBgn0020224	3L	Cbl	8424954	8432246	3.28438	4.2788	6.58113	6.10651	5.88023	6154	2643	62.8	19.6467	22.2961	1.13485	HouseKeeping
FBgn0020235	3R	ATPsyngamma	29747704	29749163	16	16	16	16	16	1460	894	51	1270.89	1271.66	1.00061	HouseKeeping
FBgn0020236	2R	ATPCL	15993531	16001290	5.3142	16	8.77469	8.66312	7.87324	4339	3339	67.4	143.445	221.057	1.54106	Non HouseKeeping
FBgn0020238	3R	14-3-3epsilon	18242531	18250550	14.3646	16	10.8228	12.8314	15.5977	3366	789	59.3	1458.19	2559.41	1.7552	HouseKeeping
FBgn0020248	3L	stet	1475438	1489547	NA	NA	NA	NA	NA	2550	1458	NA	NA	NA	NA	Non HouseKeeping
FBgn0020249	3R	stck	8356978	8359964	5.39917	9.37077	9.70482	9.76647	9.4665	1583	1061	53	117.738	152.03	1.29125	HouseKeeping
FBgn0020251	3L	sfl	6495680	6550104	NA	1.1878	7.46963	11.2912	11.3115	5772	3147	62.4	7.7779	4.51818	0.580901	Non HouseKeeping
FBgn0020255	X	Ran	11144852	11148716	9.43654	16	16	13.5423	14.574	1898	651	63.5	1056	1859.19	1.76059	HouseKeeping
FBgn0020257	2R	Ppa	22684955	22688987	NA	0.281126	7.92108	6.91051	1.11538	4033	1689	NA	20.4441	13.8436	0.677145	Non HouseKeeping
FBgn0020258	2L	ppk	14378218	14381172	NA	NA	NA	NA	NA	2462	1821	NA	NA	NA	NA	Non HouseKeeping
FBgn0020261	X	pcm	19485759	19492011	4.69737	2.31388	6.61905	7.99757	7.71307	5384	4842	85.5	29.0671	21.6978	0.746471	HouseKeeping
FBgn0020269	2R	mspo	14671396	14713622	NA	NA	NA	NA	NA	3131	1806	NA	NA	NA	NA	Non HouseKeeping
FBgn0020270	2L	mre11	11282090	11284335	5.49939	12.421	8.47362	8.50515	10.6882	2013	1863	59.4	56.6833	50.7963	0.896143	HouseKeeping
FBgn0020272	X	mst	21388977	21391533	2.74852	1.58647	7.65581	5.99691	6.47661	2443	1725	71	28.2271	28.758	1.01881	Non HouseKeeping
FBgn0020277	3L	lush	19604398	19606090	NA	NA	NA	NA	NA	979	462	NA	NA	NA	NA	Non HouseKeeping
FBgn0020278	3R	loco	22619968	22639387	3.4683	0.99557	8.51871	6.868	6.64212	7671	5724	68.2	66.8769	44.8234	0.670237	HouseKeeping
FBgn0020279	2R	lig	8067977	8078815	12.1233	16	8.73551	9.82401	11.7769	6258	4734	58.5	316.249	217.656	0.688244	HouseKeeping
FBgn0020280	3R	laf	4876005	4878533	NA	NA	NA	NA	NA	2407	2268	NA	NA	NA	NA	Non HouseKeeping
FBgn0020294	3L	ko	21075581	21131159	NA	NA	NA	NA	NA	4710	3150	NA	NA	NA	NA	Non HouseKeeping
FBgn0020299	3R	stumps	14577217	14608079	NA	NA	NA	NA	NA	5599	3819	NA	NA	NA	NA	Non HouseKeeping
FBgn0020300	3L	geko	18139402	18145418	NA	NA	NA	NA	NA	1318	621	NA	NA	NA	NA	Non HouseKeeping
FBgn0020304	2L	drongo	833584	851071	5.98889	3.91236	9.13439	8.92399	7.70332	4423	2052	60.3	162.098	155.753	0.960856	HouseKeeping
FBgn0020305	2L	dbe	868673	869857	2.26966	4.38217	8.88955	5.05092	6.10871	1185	1038	66.6	87.2496	113.238	1.29787	HouseKeeping
FBgn0020306	2R	dom	21323430	21341847	6.16714	3.00752	7.77277	10.3836	10.3191	13020	11181	109	66.7851	19.3862	0.290276	HouseKeeping
FBgn0020307	2R	dve	22243963	22286469	NA	NA	NA	NA	NA	4933	3088	NA	NA	NA	NA	Non HouseKeeping
FBgn0020309	2L	crol	11794327	11809438	5.33829	7.75852	7.27577	10.9309	9.79454	7421	2892	77.2	129.344	68.2857	0.527941	Non HouseKeeping
FBgn0020312	2R	Tmtc3	21123735	21128510	2.76082	2.08673	7.86559	10.9425	13.3092	3572	2781	75.5	34.7346	15.9065	0.457945	HouseKeeping
FBgn0020369	X	Rpt6	21316052	21317663	7.53551	14.6375	9.3404	7.35452	9.41865	1404	1218	61.5	223.425	258.64	1.15761	HouseKeeping
FBgn0020370	2R	TppII	13152885	13159141	5.60336	5.10598	10.7667	10.6334	9.59191	4813	4389	73.2	72.2209	101.58	1.40652	HouseKeeping
FBgn0020371	2L	Tim17b2	15484729	15485545	NA	NA	NA	NA	NA	817	531	NA	NA	NA	NA	Non HouseKeeping
FBgn0020372	2R	TM4SF	23878197	23880860	NA	NA	NA	NA	NA	2433	999	63.9	NA	NA	NA	Non HouseKeeping
FBgn0020376	2L	Sr-CIII	4120343	4121627	NA	NA	NA	NA	NA	1168	963	NA	NA	NA	NA	Non HouseKeeping
FBgn0020377	2R	Sr-CII	12208893	12212155	NA	NA	NA	NA	NA	2369	1800	NA	NA	NA	NA	Non HouseKeeping
FBgn0020378	X	Sp1	9729648	9756369	NA	NA	NA	NA	NA	4399	2196	NA	NA	NA	NA	Non HouseKeeping
FBgn0020379	3R	Rfx	10361760	10378068	NA	3.75077	NA	NA	NA	5557	3280	NA	5.70349	2.11932	0.371583	Non HouseKeeping
FBgn0020381	X	Dredd	633622	635545	NA	2.17999	NA	NA	NA	1708	1506	87	21.7094	17.8337	0.821475	HouseKeeping
FBgn0020385	3R	pug	10696534	10703316	NA	2.61804	NA	NA	NA	3481	2969	55.5	9.77527	11.6002	1.18669	Non HouseKeeping
FBgn0020386	3L	Pdk1	129450	145895	2.90881	0.928672	7.26341	6.55457	7.09619	6593	2526	NA	42.0479	28.9578	0.688687	Non HouseKeeping
FBgn0020388	3L	Gcn5	12521129	12524014	2.14675	1.46044	7.14522	4.86367	5.65441	2770	2442	77.4	40.7378	52.7913	1.29588	HouseKeeping
FBgn0020389	3L	Papss	19845293	19860925	4.02984	3.77821	7.7634	5.87874	6.29607	3029	2061	NA	61.1205	50.3623	0.823984	Non HouseKeeping
FBgn0020391	2R	Nrk	13160063	13163484	NA	NA	NA	NA	NA	3235	2175	64.3	NA	NA	NA	Non HouseKeeping
FBgn0020392	3L	Nmt	8176135	8178429	2.90429	4.327	7.12528	5.39933	7.28904	1812	1419	61	45.8344	80.2733	1.75138	HouseKeeping
FBgn0020399	3R	Mst89B	16267012	16268433	NA	NA	NA	NA	NA	1287	1110	NA	NA	NA	NA	Non HouseKeeping
FBgn0020407	3R	asun	16264271	16266891	2.83433	3.54791	9.86071	5.02613	6.14034	2497	2070	57.5	11.5713	18.3935	1.58959	Non HouseKeeping
FBgn0020412	3L	JIL-1	11078752	11093193	3.60416	1.98765	6.70745	8.38336	8.73941	6634	3624	NA	42.1411	39.8016	0.944485	Non HouseKeeping
FBgn0020414	2L	Idgf3	16450907	16455194	16	16	16	16	16	3954	1326	59.7	20.9645	45.9898	2.1937	HouseKeeping
FBgn0020415	2L	Idgf2	16447330	16450508	16	15.3506	16	16	16	1796	1323	63.7	NA	NA	NA	Non HouseKeeping
FBgn0020416	2L	Idgf1	16445278	16446793	16	16	16	16	16	1445	1320	77	NA	NA	NA	Non HouseKeeping
FBgn0020429	2L	GluRIIB	5559342	5563502	NA	NA	NA	NA	NA	2949	2742	NA	NA	NA	NA	Non HouseKeeping
FBgn0020440	2R	Fak	19430659	19437259	3.84378	2.51404	6.75412	8.04451	7.88564	5619	4509	NA	24.0404	16.8182	0.699579	Non HouseKeeping
FBgn0020443	2L	eRF3	12434452	12441279	6.3179	8.19367	10.5826	11.6748	11.8804	4409	1915	NA	208.525	268.865	1.28936	HouseKeeping
FBgn0020445	2L	E23	3334875	3354829	NA	0.375657	NA	NA	NA	5149	3054	NA	NA	NA	NA	Non HouseKeeping
FBgn0020493	3R	Dad	17054007	17070408	NA	0.851137	8.62691	8.3013	6.60301	3906	1998	85.4	13.2133	8.06534	0.610394	HouseKeeping
FBgn0020496	3R	CtBP	13011649	13026275	4.64698	16	8.61831	9.06354	9.32925	6448	1490	64.7	122.327	102.108	0.834714	HouseKeeping
FBgn0020497	2L	emb	8403573	8408853	4.86092	16	8.09191	8.65182	9.08735	4492	3192	65	157.473	232.92	1.47911	HouseKeeping
FBgn0020503	2L	CLIP-190	17384700	17409698	6.65195	12.5182	9.21053	8.65979	11.3382	8430	5773	63	14.2946	11.2749	0.788756	HouseKeeping
FBgn0020506	2R	Amyrel	16651095	16652699	NA	NA	NA	NA	NA	1549	1482	NA	NA	NA	NA	Non HouseKeeping
FBgn0020508	X	Ag5r2	14782962	14784052	NA	NA	NA	NA	NA	849	765	NA	NA	NA	NA	Non HouseKeeping
FBgn0020509	3L	Acp62F	2739750	2740228	NA	NA	NA	NA	NA	479	348	NA	NA	NA	NA	Non HouseKeeping
FBgn0020510	3R	Abi	14119262	14122420	3.80997	5.87344	8.79288	6.43922	6.49513	2528	1434	68.6	82.785	65.4418	0.790504	HouseKeeping
FBgn0020513	X	Paics	12757036	12760617	5.95481	4.69146	13.6394	8.38358	8.59611	2550	1290	60.7	387.418	833.773	2.15213	HouseKeeping
FBgn0020518	3L	snoRNA:Me28S-G764	22869545	22869622	NA	NA	NA	NA	NA	78	NA	NA	NA	NA	NA	NA
FBgn0020521	2R	pio	24581245	24597862	NA	NA	NA	NA	NA	3600	1470	NA	NA	NA	NA	Non HouseKeeping
FBgn0020545	2L	kraken	852768	854539	8.03047	5.86088	16	13.7386	11.0969	1320	996	54.7	78.7289	43.9378	0.55809	HouseKeeping
FBgn0020546	3R	lncRNA:iab4	16850004	16856497	NA	NA	NA	NA	NA	6447	NA	NA	NA	NA	NA	NA
FBgn0020556	3R	lncRNA:bxd	16742125	16773189	NA	NA	NA	NA	NA	3488	NA	NA	NA	NA	NA	NA
FBgn0020616	2L	SA	6950421	6954586	3.0621	3.42843	5.48634	4.49116	5.79711	3634	3384	63.9	27.6152	38.1426	1.38122	Non HouseKeeping
FBgn0020617	2R	Rx	20916753	20937030	NA	NA	NA	NA	NA	3267	2714	NA	NA	NA	NA	Non HouseKeeping
FBgn0020618	2L	Rack1	7825347	7827315	16	16	16	16	16	1693	966	NA	2749.14	1154.64	0.419999	HouseKeeping
FBgn0020620	2R	RN-tre	13984815	13990707	3.4961	2.36185	6.58952	5.75352	6.04905	5164	2161	72.7	64.3196	40.7941	0.634241	Non HouseKeeping
FBgn0020621	2R	Pkn	9252310	9285097	3.20041	2.21966	7.83631	6.22579	6.43414	8540	4980	62.9	33.282	34.6744	1.04184	HouseKeeping
FBgn0020622	2L	Pi3K21B	297880	305233	2.88027	4.07756	8.70026	7.78415	9.05977	4938	1491	NA	58.5132	78.4101	1.34004	HouseKeeping
FBgn0020626	3R	Osbp	24934869	24938222	4.91044	4.51526	9.96483	8.13637	8.9662	3248	2355	54.7	71.5306	38.7082	0.541142	HouseKeeping
FBgn0020633	3L	Mcm7	8891596	8894310	4.34848	4.37384	16	6.1613	14.3839	2451	2163	69.8	62.0777	92.761	1.49427	Non HouseKeeping
FBgn0020637	3L	Lcp65Ag2	6132990	6133593	NA	NA	NA	NA	NA	543	318	NA	NA	NA	NA	Non HouseKeeping
FBgn0020638	3L	Lcp65Ag1	6134697	6135274	NA	NA	NA	NA	NA	517	318	NA	NA	NA	NA	NA
FBgn0020639	3L	Lcp65Af	6136215	6136791	NA	NA	NA	NA	NA	519	303	NA	NA	NA	NA	Non HouseKeeping
FBgn0020640	3L	Lcp65Ae	6137583	6138118	NA	NA	NA	NA	NA	476	300	NA	NA	NA	NA	Non HouseKeeping
FBgn0020641	3L	Lcp65Ad	6143395	6144101	NA	NA	NA	NA	NA	616	327	NA	NA	NA	NA	Non HouseKeeping
FBgn0020642	3L	Lcp65Ac	6144819	6145393	NA	NA	NA	NA	NA	505	330	NA	NA	NA	NA	Non HouseKeeping
FBgn0020643	3L	Lcp65Ab2	6146674	6147089	NA	NA	NA	NA	NA	416	315	NA	NA	NA	NA	NA
FBgn0020644	3L	Lcp65Ab1	6149548	6149960	NA	NA	NA	NA	NA	413	315	NA	NA	NA	NA	NA
FBgn0020645	3L	Lcp65Aa	6151304	6151803	NA	NA	NA	NA	NA	500	309	NA	NA	NA	NA	HouseKeeping
FBgn0020646	3L	Lcp65APsi	6148353	6148615	NA	NA	NA	NA	NA	263	NA	NA	NA	NA	NA	NA
FBgn0020647	3R	KrT95D	23997538	24031827	3.53402	2.17803	5.18282	5.80824	5.31023	5938	3528	81.7	162.843	81.7245	0.50186	HouseKeeping
FBgn0020653	X	Trxr-1	8242528	8248033	5.33248	16	8.28877	10.5996	10.5623	3147	1992	82.7	189.493	170.041	0.897345	HouseKeeping
FBgn0020655	3L	ArfGAP1	12415026	12417580	5.26019	9.66777	7.2168	6.92329	6.58938	2085	1407	62.6	49.5182	50.9777	1.02947	HouseKeeping
FBgn0020660	3L	eIF4B	27842669	27858271	6.4755	4.24982	8.62658	11.024	16	1922	1393	63.3	7.2796	14.2902	1.96304	NA
FBgn0020762	2L	Atet	4333913	4345776	2.47277	NA	7.65012	5.45923	8.2646	5244	2741	75	6.92073	4.72632	0.682922	HouseKeeping
FBgn0020764	2R	Alas	23964772	23966757	6.0373	2.29015	14.4352	15.5979	12.0861	1842	1620	54.3	32.3231	24.5756	0.760311	HouseKeeping
FBgn0020765	3L	Acp65Aa	6152050	6152745	NA	NA	NA	NA	NA	615	318	NA	NA	NA	NA	Non HouseKeeping
FBgn0020767	2R	Spred	14759646	14769423	3.69186	2.40656	8.43013	8.13285	7.22832	4167	1560	77.6	62.3133	17.0139	0.273037	Non HouseKeeping
FBgn0020880	2L	CG7179	7775804	7778029	NA	NA	NA	NA	NA	2226	2091	NA	NA	NA	NA	Non HouseKeeping
FBgn0020887	3L	Su(z)12	19918242	19923462	4.00678	4.38473	7.38142	8.09541	8.11929	4098	2858	60.9	40.8032	24.2672	0.594738	HouseKeeping
FBgn0020906	2L	Jon25Bi	4954279	4955144	NA	NA	NA	NA	NA	866	801	NA	NA	NA	NA	Non HouseKeeping
FBgn0020907	3R	Scp2	16574543	16583663	NA	NA	NA	NA	NA	1283	555	NA	NA	NA	NA	NA
FBgn0020908	2R	Scp1	2932595	2968052	NA	NA	NA	NA	NA	1226	570	NA	NA	NA	NA	NA
FBgn0020909	X	Rtc1	13757179	13758598	3.48857	2.60146	12.7161	7.74451	7.05847	1301	1155	68.8	30.3503	58.1333	1.91541	HouseKeeping
FBgn0020910	3R	RpL3	11221894	11225173	16	16	16	16	16	2231	1424	62.6	4173.66	1781.89	0.426937	HouseKeeping
FBgn0020912	3R	Ptx1	30912754	30930682	NA	NA	NA	NA	NA	3571	1848	NA	NA	NA	NA	Non HouseKeeping
FBgn0020930	2R	Dgkepsilon	12757546	12759724	6.64329	9.78106	15.1288	16	15.1433	2010	1605	63.5	27.1786	9.74492	0.358552	HouseKeeping
FBgn0021738	X	Crg-1	3793223	3797339	NA	NA	NA	NA	NA	1230	345	NA	NA	NA	NA	Non HouseKeeping
FBgn0021742	X	C901	10964032	10967134	NA	NA	NA	NA	NA	1924	1680	NA	NA	NA	NA	Non HouseKeeping
FBgn0021750	3R	SerRS-m	15340667	15343218	2.60027	2.90007	NA	NA	NA	2552	1254	65.3	27.7451	28.9767	1.04439	HouseKeeping
FBgn0021760	3L	chb	21172853	21183278	3.21118	1.84269	6.3466	6.27787	6.60537	6205	4476	64.6	72.8679	60.3918	0.828785	HouseKeeping
FBgn0021761	2L	Nup154	11004820	11010921	3.94791	3.29991	7.39531	7.40033	6.62011	5420	4098	82.4	66.8328	83.889	1.25521	HouseKeeping
FBgn0021764	X	sdk	686834	749496	NA	16	NA	NA	NA	9565	6835	NA	7.64828	7.41967	0.97011	Non HouseKeeping
FBgn0021765	X	scu	18091259	18092853	10.9069	16	16	15.1338	16	1134	768	61.9	179.048	188.431	1.05241	HouseKeeping
FBgn0021767	X	org-1	8447691	8455069	NA	NA	NA	NA	NA	3417	2100	NA	NA	NA	NA	Non HouseKeeping
FBgn0021768	3L	nudC	16804994	16819532	7.04309	16	9.00873	8.90391	10.1298	1622	999	NA	133.621	234.211	1.7528	HouseKeeping
FBgn0021776	3R	mira	19931799	19935120	NA	NA	NA	NA	NA	3322	2490	NA	NA	NA	NA	Non HouseKeeping
FBgn0021795	2R	Tapdelta	11370300	11371335	16	16	16	16	16	977	501	67.2	697.25	944.446	1.35453	HouseKeeping
FBgn0021796	2L	Tor	13004480	13013197	3.16955	2.27932	5.71441	6.14756	6.70531	7987	7416	57.6	23.5284	19.1304	0.81308	HouseKeeping
FBgn0021800	2L	Reph	3803545	3810671	NA	NA	NA	NA	NA	4890	1206	NA	6.1613	3.93	0.637852	Non HouseKeeping
FBgn0021814	2R	Vps28	8078869	8080041	7.82312	7.01655	11.572	9.76667	10.7112	1173	633	53.5	153.845	227.619	1.47954	HouseKeeping
FBgn0021825	2R	DCTN2-p50	8891832	8893339	6.36312	7.08797	9.50831	7.26543	8.84777	1358	1143	56.5	154.568	191.573	1.23941	HouseKeeping
FBgn0021847	2R	Ttc7	6209782	6214122	2.96469	2.17104	5.80586	6.25482	6.33072	3079	2586	50.9	18.4572	18.9998	1.0294	HouseKeeping
FBgn0021856	2L	l(2)k14505	21261168	21262411	5.60801	8.10868	8.00342	6.5191	8.99884	1055	840	57.8	72.2239	135.416	1.87495	HouseKeeping
FBgn0021872	2R	Xbp1	21143545	21145750	3.58278	4.83387	7.26181	3.68255	4.11853	2142	1520	NA	860.665	267.952	0.311332	HouseKeeping
FBgn0021874	2L	Nle	566366	568121	4.43343	3.14094	12.5732	8.53107	9.18273	1584	1467	63.1	63.1054	91.7546	1.45399	HouseKeeping
FBgn0021875	2R	Zfrp8	24133989	24135405	3.56314	2.04035	7.32546	10.6349	NA	1306	1044	61.8	38.9362	38.5885	0.99107	Non HouseKeeping
FBgn0021895	2R	ytr	23847161	23851480	16	16	16	16	16	2209	585	64.5	191.124	43.7499	0.228908	HouseKeeping
FBgn0021906	2L	RFeSP	1612429	1614160	16	16	16	16	16	1118	693	55.7	403.662	374.333	0.927343	HouseKeeping
FBgn0021944	2L	Coprox	6964421	6965887	4.94223	9.3007	7.76546	6.75499	7.85267	1467	1173	53.4	53.5091	61.1471	1.14274	HouseKeeping
FBgn0021967	2L	ND-PDSW	3466157	3467334	16	16	16	16	16	738	480	44.9	196.144	200.774	1.0236	HouseKeeping
FBgn0021979	2R	l(2)k09913	23067196	23071875	6.94506	16	8.8193	10.1213	11.2898	2411	1248	65.9	99.2559	145.074	1.46161	HouseKeeping
FBgn0021995	2R	Rs1	8163564	8167769	4.66502	4.08523	10.4941	7.32545	7.41272	2731	2349	63.5	87.8646	102.163	1.16273	HouseKeeping
FBgn0022023	2L	eIF3h	5051193	5053094	16	16	16	16	16	1496	1017	55.1	526.743	286.456	0.543825	HouseKeeping
FBgn0022027	2R	Vps25	8625451	8626180	6.35418	NA	8.03705	8.86124	10.8651	678	525	55.2	86.752	109.838	1.26611	HouseKeeping
FBgn0022029	2R	l(2)k01209	17420407	17425679	2.94447	2.17163	6.68839	5.98208	6.63492	3254	1946	73.8	91.5957	118.936	1.29849	HouseKeeping
FBgn0022069	2L	Nnp-1	13363308	13366189	4.33205	3.55691	11.5019	9.40586	8.62441	2882	2064	64.7	105.164	109.304	1.03937	HouseKeeping
FBgn0022097	2R	Vha36-1	15541435	15542498	9.4469	16	16	16	16	1064	741	61.2	151.595	246.466	1.62582	HouseKeeping
FBgn0022153	2L	l(2)k05819	4394196	4400487	6.38753	0.759877	16	15.7548	15.2885	5246	4350	NA	38.7252	18.8857	0.487684	HouseKeeping
FBgn0022160	2R	Gpo1	15857752	15862755	6.73847	16	11.6915	9.15907	8.43005	2929	2175	79.6	56.4298	39.2241	0.695095	Non HouseKeeping
FBgn0022213	2L	Cse1	16821156	16825207	4.06758	3.56173	9.06999	7.57138	8.29687	3237	2928	65.2	52.8748	119.838	2.26646	HouseKeeping
FBgn0022224	2R	ubl	6810011	6810530	16	NA	16	14.1537	16	396	222	44.1	169.323	444.78	2.62681	HouseKeeping
FBgn0022238	2R	lolal	18154095	18158192	7.32968	16	8.71136	9.47049	9.7961	2402	384	60.3	119.972	328.314	2.73659	NA
FBgn0022288	2R	l(2)09851	5754517	5756327	2.5093	2.4052	10.7524	7.1305	8.83373	1811	1371	51.4	251.478	254.437	1.01176	HouseKeeping
FBgn0022338	3R	dnk	18980995	18982749	5.47339	6.81707	11.0464	7.91634	10.9255	1393	753	82.1	246.698	311.776	1.2638	HouseKeeping
FBgn0022343	2R	CG3760	24938181	24939769	5.43423	5.8023	10.224	6.23755	7.50917	1258	816	55	150.196	175.992	1.17175	HouseKeeping
FBgn0022344	3R	CG10340	16613398	16614391	8.28083	14.4236	16	9.98774	15.1224	938	837	58.9	63.5008	107.023	1.68538	HouseKeeping
FBgn0022349	3R	CG1910	31747643	31751894	4.87109	3.82722	10.9508	6.03721	6.68669	3199	1482	70.3	208.399	208.409	1.00005	HouseKeeping
FBgn0022355	X	Tsf1	18387084	18390344	NA	NA	NA	NA	NA	2854	1926	60.3	NA	NA	NA	Non HouseKeeping
FBgn0022359	3R	Sodh-2	10876384	10878257	5.99436	NA	4.38647	8.39219	8.4515	1346	1083	NA	7.18394	6.27275	0.873164	Non HouseKeeping
FBgn0022361	4	Pur-alpha	558016	567257	NA	2.19237	NA	NA	NA	2953	828	NA	9.60753	12.4023	1.29089	Non HouseKeeping
FBgn0022382	2R	Pka-R2	9993890	10026042	NA	7.39827	NA	NA	8.1644	4855	1381	NA	35.1951	49.4206	1.40419	Non HouseKeeping
FBgn0022699	3L	D19B	6182176	6184920	1.82553	1.60437	9.63832	4.97971	5.26167	2685	2325	59.9	33.388	13.862	0.415178	HouseKeeping
FBgn0022700	2R	Cht4	21065379	21067087	NA	NA	NA	NA	NA	1473	1389	NA	NA	NA	NA	Non HouseKeeping
FBgn0022702	3L	Cht2	1752328	1755934	NA	16	NA	NA	NA	3038	1455	NA	NA	NA	NA	Non HouseKeeping
FBgn0022709	3L	Ak1	12200322	12204082	NA	NA	NA	NA	NA	1266	690	73.4	NA	NA	NA	Non HouseKeeping
FBgn0022710	X	Ac13E	15510877	15554278	NA	0.601383	NA	NA	NA	8129	5112	NA	NA	NA	NA	Non HouseKeeping
FBgn0022724	X	Taf8	18101970	18103482	2.57751	1.36458	9.83293	3.50375	4.61248	1341	987	77.8	18.3339	19.6882	1.07387	HouseKeeping
FBgn0022740	2R	HLH54F	17757405	17760517	NA	NA	NA	NA	NA	1078	729	NA	NA	NA	NA	Non HouseKeeping
FBgn0022764	2R	Sin3A	12575240	12592917	2.83542	1.69492	2.99045	5.45948	5.3953	9421	6441	39.7	77.3339	48.1488	0.622609	HouseKeeping
FBgn0022768	X	Pp2C1	4679988	4686903	6.5753	0.755489	5.27744	5.97398	4.87137	5675	4284	59	29.8943	17.3327	0.579799	HouseKeeping
FBgn0022770	X	Peritrophin-A	20244647	20248203	NA	NA	NA	NA	NA	1516	704	NA	NA	NA	NA	Non HouseKeeping
FBgn0022774	3L	Oat	19647280	19649851	10.3133	16	16	15.6237	16	1501	1296	50.1	8.70133	11.3369	1.3029	HouseKeeping
FBgn0022786	X	Hira	7722119	7725917	2.37092	3.29649	7.37509	4.59441	5.60474	3420	3144	47.4	18.9628	17.2357	0.908923	HouseKeeping
FBgn0022787	3R	Hel89B	15973298	15983451	4.37283	3.83368	6.19806	8.63181	7.57698	6581	5772	68	53.0687	29.8892	0.563217	HouseKeeping
FBgn0022800	3R	Cad96Ca	25197571	25208283	NA	NA	NA	NA	NA	2939	2322	NA	NA	NA	NA	Non HouseKeeping
FBgn0022893	2L	Df31	21626309	21629932	13.5805	16	14.5979	16	16	2083	552	66.1	2965.4	2626.23	0.885623	HouseKeeping
FBgn0022935	3L	D19A	6185830	6189123	1.09968	NA	9.82903	6.50495	6.58913	3233	2538	54.4	35.0981	17.9275	0.510782	Non HouseKeeping
FBgn0022936	3L	CycH	21821997	21823309	4.7353	4.11302	8.98062	6.94007	6.53387	1065	975	78	31.4705	61.0879	1.94112	HouseKeeping
FBgn0022942	X	Cbp80	4650015	4658259	4.38306	4.62571	9.01372	8.72495	7.81975	3271	2403	87.6	61.6983	65.3508	1.0592	Non HouseKeeping
FBgn0022943	3R	Cbp20	18164661	18165439	4.58945	6.13306	8.26711	6.80334	8.83926	600	465	71.5	93.0579	215.065	2.31108	HouseKeeping
FBgn0022959	3L	yps	12121274	12125150	5.80886	16	16	16	16	2677	1071	56.3	205.363	131.729	0.641443	HouseKeeping
FBgn0022960	2R	vimar	6975285	6985712	4.00959	2.73259	6.89868	5.49128	5.99734	3470	1908	71.7	63.2727	65.9102	1.04169	Non HouseKeeping
FBgn0022981	3R	rpk	4645981	4648884	NA	NA	NA	NA	NA	2536	1707	NA	NA	NA	NA	Non HouseKeeping
FBgn0022984	2R	qkr58E-3	22409208	22411545	6.6299	16	9.22376	9.5726	12.151	1729	954	80.9	50.3982	104.993	2.08326	HouseKeeping
FBgn0022985	2R	qkr58E-2	22415560	22419001	5.74384	9.86539	10.0462	11.4614	10.1777	3206	1251	76.8	58.9076	37.8863	0.643148	HouseKeeping
FBgn0022986	2R	qkr58E-1	22412556	22415518	2.54217	16	5.48005	4.48959	5.64985	2713	1220	68.8	24.434	39.4965	1.61645	HouseKeeping
FBgn0022987	2R	qkr54B	17469624	17475129	5.59502	5.50569	10.4909	8.42313	9.43555	4432	1854	71.7	48.9428	41.7546	0.853132	Non HouseKeeping
FBgn0023000	3L	mth	343378	346957	8.54628	16	8.07035	16	16	2420	1654	NA	26.2677	27.7956	1.05817	Non HouseKeeping
FBgn0023001	3L	melt	7134516	7143074	NA	NA	NA	NA	NA	4372	2985	NA	NA	NA	NA	Non HouseKeeping
FBgn0023023	3R	CRMP	5571108	5579189	9.65088	3.79082	NA	NA	NA	2814	2009	87.1	16.535	6.05521	0.366205	Non HouseKeeping
FBgn0023076	3L	Clk	7763233	7775603	NA	NA	NA	NA	NA	4516	3084	NA	NA	NA	NA	Non HouseKeeping
FBgn0023081	2R	gek	24092079	24098636	5.70376	7.21351	9.24658	10.7621	10.0304	5108	4914	58.7	43.4599	26.0416	0.59921	HouseKeeping
FBgn0023083	3R	fray	18573091	18589459	1.77108	0.947298	6.01705	3.5465	3.75095	4423	2124	64.4	41.8981	57.8686	1.38118	HouseKeeping
[truncated: 15,540 more rows]

## Sheet: Supplementary Table S4
Supplementary Table S4: Results of gene ontology analysis. Top 5 ranked significant GO terms for S2 and Kc167 cells (long half-life RNAs and Short half-life RNAs). The 20% most stable RNAs are classified as long half-life RNAs and the 20% least stable RNAs are classified as short half-life RNAs.
GO term	Definition			Number of GO term	Fold enrichment	Adjusted p-value
A) S2 Long half-life RNAs
Biological Process
GO:0002181	Cytoplasmic translation			79	9.1057	8.53e-64
GO:0006120	Mitochondrial electron transport, NADH to ubiquinone			26	8.0995	1.34e-18
GO:0006412	Translation			108	2.07126	1.67e-13
GO:0032543	Mitochondrial translation			30	3.97455	7.85e-11
GO:0015992	Proton transport			15	6.64973	4.41e-09
Cellular function
GO:0005840	Ribosome			77	8.15484	1.98e-58
GO:0012505	Endomembrane system			89	4.48408	9.41e-37
GO:0022625	Cytosolic large ribosomal subunit			46	8.23153	6.25e-35
GO:0022627	Cytosolic small ribosomal subunit			35	8.25593	1.49e-26
GO:0005747	Mitochondrial respiratory chain complex I			34	7.67135	4.89e-24
Molecular function
GO:0003735	Structural constituent of ribosome			112	3.74235	1.84e-37
GO:0003954	NADH dehydrogenase activity			26	8.66045	2.47e-20
GO:0008137	NADH dehydrogenase (ubiquinone) activity			23	6.45151	9.65e-14
GO:0046933	Proton-transporting ATP synthase activity, rotational mechanism			12	7.10601	7.91e-08
GO:0003743	Translation initiation factor activity			19	3.61645	1.78e-06
B) S2 Short half-life RNAs
Biological process
GO:0022008	Neurogenesis			124	2.59214	5.46e-24
GO:0000462	Maturation of SSU-rRNA from tricistronic rRNA transcript			16	6.29918	3.35e-09
GO:0006351	Transcription, DNA-templated			66	2.0732	1.6e-08
GO:0006261	DNA-dependent DNA replication			11	8.12003	8.93e-08
GO:0016567	Protein ubiquitination			34	2.7505	1.24e-07
Cellular component
GO:0005634	Nucleus			330	2.04298	4.94e-45
GO:0032040	Small-subunit processome			20	6.87371	1.85e-12
GO:0005737	Cytoplasm			201	1.46791	2.72e-09
GO:0005730	Nucleolus			40	2.66862	1.71e-08
GO:0005700	Polytene chromosome			39	2.45735	2.65e-07
Molecular function
GO:0003677	DNA binding			114	2.22259	6.05e-17
GO:0003676	Nucleic acid binding			88	2.20418	8.95e-13
GO:0003682	Chromatin binding			40	3.3552	9.57e-12
GO:0008270	Zinc ion binding			111	1.86503	5.1e-11
GO:0005524	ATP binding			117	1.68575	7.88e-09
C) Kc167 Long half-life RNAs
Biological process
GO:0002181	Cytoplasmic translation			69	7.75791	3.23e-48
GO:0006120	Mitochondrial electron transport, NADH to ubiquinone			23	6.98911	1.51e-14
GO:0015992	Proton transport			15	6.48655	6.09e-09
GO:0006457	Protein folding			31	3.22726	9.39e-09
GO:0006412	Translation			93	1.73982	1.03e-07
Cellular components
GO:0005840	Ribosome			66	7.00436	5.7e-43
GO:0005811	Lipid particle			100	3.75466	1.69e-33
GO:0012505	Endomembrane system			83	4.19046	1.08e-31
GO:0005739	Mitochondrion			131	2.8563	3.85e-30
GO:0022625	Cytosolic large ribosomal subunit			39	6.99338	2.92e-25
Molecular function
GO:0003735	Structural constituent of ribosome			92	2.97833	1.35e-22
GO:0003954	NADH dehydrogenase activity			22	7.09983	1.83e-14
GO:0008137	NADH dehydrogenase (ubiquinone) activity			20	5.43528	2.63e-10
GO:0003723	RNA binding			57	2.17211	2.55e-08
GO:0046933	Proton-transporting ATP synthase activity, rotational mechanism			12	6.88469	1.1e-07
D) Kc167 Short half-life RNAs
Biological process
GO:0006351	Transcription, DNA-templated			91	2.82812	2.81e-20
GO:0022008	Neurogenesis			97	2.00617	2.41e-11
GO:0006357	Regulation of transcription from RNA polymerase II promoter			40	2.70184	1.3e-08
GO:0006355	Regulation of transcription, DNA-templated			68	1.98157	5.81e-08
GO:0045944	Positive regulation of transcription from RNA polymerase II promoter			46	2.35759	7.44e-08
Cellular component
GO:0005634	Nucleus			318	1.94449	3.29e-38
GO:0005700	Polytene chromosome			47	2.92503	2.73e-11
GO:0005737	Cytoplasm			189	1.36331	2.29e-06
GO:0032040	Small-subunit processome			13	4.413	1.42e-05
GO:0005730	Nucleolus			33	2.17455	3.6e-05
Molecular function
GO:0003677	DNA binding			116	2.28825	3.13e-18
GO:0003682	Chromatin binding			42	3.5645	2.98e-13
GO:0008270	Zinc ion binding			111	1.88702	2.41e-11
GO:0005515	Protein binding			110	1.86135	7.24e-11
GO:0004672	Protein kinase activity			38	2.71914	2.21e-08

## Sheet: Supplementary Table S5
Supplementary Table S5. Spearman correlations and p-values for differential half-life and differential RNA levels of pairwise comparisons between the indicated lymphoblastoid cell lines. The corresponding graphs are in Supplementary figure S4.
Spearman´s rho for all chromosomes												p-value for all chromosomes
	female_A07019	male_A07029	male_A10835	male_A12812	female_A12813	male_A12814	female_A12815						female_A07019	male_A07029	male_A10835	male_A12812	female_A12813	male_A12814	female_A12815
female_A07019	1	0.537579	0.68685	0.246488	0.514477	0.514554	0.458418		average correlation female-female	0.413612		female_A07019	0	0	0	3.31929e-146	0	0	0
male_A07029		1	0.427615	0.25018	0.562287	0.38523	0.484803		average correlation male-male	0.471034		male_A07029		0	0	1.06295e-150	0	0	0
male_A10835			1	0.666949	0.554973	0.63717	0.454239		average correlation male-female	0.426855		male_A10835			0	0	0	0	0
male_A12812				1	0.251138	0.45906	0.302785					male_A12812				0	7.04189e-152	0	3.43732e-223
female_A12813					1	0.247807	0.267942					female_A12813					0	8.40594e-148	2.1633e-173
male_A12814						1	0.27876					male_A12814						0	4.31206e-188
female_A12815							1					female_A12815							0
Spearman´s rho for the X chromosome												p-value for the X chromosome
	female_A07019	male_A07029	male_A10835	male_A12812	female_A12813	male_A12814	female_A12815						female_A07019	male_A07029	male_A10835	male_A12812	female_A12813	male_A12814	female_A12815
female_A07019	1	0.504955	0.704312	0.260982	0.52626	0.453914	0.518682		average correlation female-female	0.451047		female_A07019	0	8.13132e-21	4.75609e-91	8.45707e-11	4.80495e-44	7.83168e-32	1.26594e-42
male_A07029		1	0.284464	0.231055	0.49981	0.331682	0.451789		average correlation male-male	0.439756		male_A07029		0	1.2421e-12	1.0312e-08	3.08135e-39	7.12472e-17	1.6225e-31
male_A10835			1	0.734313	0.548127	0.640878	0.539751		average correlation male-female	0.412693		male_A10835			0	1.07815e-102	2.37059e-48	1.07326e-70	1.15328e-46
male_A12812				1	0.230117	0.416141	0.32465					male_A12812				0	1.18666e-08	1.57639e-26	3.4157e-16
female_A12813					1	0.219732	0.308198					female_A12813					0	5.39757e-08	1.14259e-14
male_A12814						1	0.214182					male_A12814						0	1.17714e-07
female_A12815							1					female_A12815							0
Spearman´s rho for the autosomes												p-value for the autosomes
	female_A07019	male_A07029	male_A10835	male_A12812	female_A12813	male_A12814	female_A12815						female_A07019	male_A07029	male_A10835	male_A12812	female_A12813	male_A12814	female_A12815
female_A07019	1	0.539096	0.685912	0.244172	0.514895	0.517295	0.45458		average correlation female-female	0.411681		female_A07019	0	0	0	2.111e-135	0	0	0
male_A07029		1	0.437316	0.251498	0.567546	0.388334	0.487803		average correlation male-male	0.472925		male_A07029		0	0	8.48165e-144	0	0	0
male_A10835			1	0.662112	0.555628	0.636397	0.448414		average correlation male-female	0.427579		male_A10835			0	0	0	0	0
male_A12812				1	0.252784	0.461893	0.30169					male_A12812				0	2.66827e-145	0	4.54029e-209
female_A12813					1	0.247801	0.265568					female_A12813					0	1.5862e-139	1.02797e-160
male_A12814						1	0.282809					male_A12814						0	6.80247e-183
female_A12815							1					female_A12815							0
